# Supplementary material for: Root Skewing-Associated Genes Impact the Spaceflight Response of Arabidopsis thaliana
Source: Front Plant Sci. 2020 Mar 4;11:239. doi: 10.3389/fpls.2020.00239 (PMC7064724; doi:10.3389/fpls.2020.00239)
Supplement: Supplementary file 1 [file Data_Sheet_1.zip]

Archive with 4 entries (4 files):
- File S1.XLSX
- File S2.XLSX
- Table S1.DOCX
- Table S2.DOCX
