# Supplementary material for: Root Skewing-Associated Genes Impact the Spaceflight Response of Arabidopsis thaliana
Source: Front Plant Sci. 2020 Mar 4;11:239. doi: 10.3389/fpls.2020.00239 (PMC7064724; doi:10.3389/fpls.2020.00239)
Supplement: Supplementary file 1 [file Data_Sheet_1.zip › File S1.XLSX]

## Sheet: Col-0 & spr1 - MUT vs. WT
Supplementary File S2. Fully annotated GO Term Enrichment Data. The spreadsheet provides the full output of the PantherDB statistical overrepresentation tests, carried out on the separated lists of up- and downregulated genes for each context of each comparison. The reference term list being compared to (biological processes or cellular components) and the DEG list used (up- or downregulated) are…
Context		Biological Process GO Term Enrichments - Upregulated DEGs										Cellular Component GO Term Enrichments - Upregulated DEGs										Biological Process GO Term Enrichments - Downregulated DEGs										Cellular Component GO Term Enrichments - Downregulated DEGs
GC 4d
			N.S.E.										N.S.E.										N.S.E.										N.S.E.
GC 8d
			N.S.E										N.S.E										N.S.E										N.S.E
FLT 4d		GO biological process complete	Arabidopsis thaliana - REFLIST (27581)	Input (79)	Expected	+/-	Fold-Enrichment	Raw p-value	FDR			GO cellular component complete	Arabidopsis thaliana - REFLIST (27581)	Input (79)	Expected	+/-	Fold-Enrichment	Raw p-value	FDR
		carbon fixation (GO:0015977)	20	3	0.06	+	52.37	3.81e-05	0.0133			chloroplast ribulose bisphosphate carboxylase complex (GO:0009573)	3	2	0.01	+	> 100	8.01e-05	0.0868				N.S.E										N.S.E
		defense response, incompatible interaction (GO:0009814)	168	7	0.48	+	14.55	7.11e-07	0.0021			ribulose bisphosphate carboxylase complex (GO:0048492)	3	2	0.01	+	> 100	8.01e-05	0.0434
		response to salicylic acid (GO:0009751)	200	6	0.57	+	10.47	2.81e-05	0.0119			apoplast (GO:0048046)	488	8	1.4	+	5.72	8.65e-05	0.0312
		innate immune response (GO:0045087)	296	7	0.85	+	8.26	2.61e-05	0.0129
		immune response (GO:0006955)	302	7	0.87	+	8.09	2.96e-05	0.0117
		response to organic cyclic compound (GO:0014070)	327	7	0.94	+	7.47	4.84e-05	0.0159
		immune system process (GO:0002376)	359	7	1.03	+	6.81	8.58e-05	0.0242
		response to bacterium (GO:0009617)	493	9	1.41	+	6.37	1.33e-05	0.00785
		defense response to bacterium (GO:0042742)	393	7	1.13	+	6.22	0.000149	0.04
		defense response to other organism (GO:0098542)	682	12	1.95	+	6.14	6.24e-07	0.00369
		response to drug (GO:0042493)	593	9	1.7	+	5.3	5.48e-05	0.0171
		response to external biotic stimulus (GO:0043207)	988	13	2.83	+	4.59	4.88e-06	0.00481
		response to other organism (GO:0051707)	988	13	2.83	+	4.59	4.88e-06	0.00412
		response to biotic stimulus (GO:0009607)	989	13	2.83	+	4.59	4.93e-06	0.00364
		defense response (GO:0006952)	1145	14	3.28	+	4.27	4.64e-06	0.00549
		response to external stimulus (GO:0009605)	1387	16	3.97	+	4.03	1.84e-06	0.00272
		response to acid chemical (GO:0001101)	1178	13	3.37	+	3.85	3.07e-05	0.0114
		response to oxygen-containing compound (GO:1901700)	1595	16	4.57	+	3.5	1.07e-05	0.00702
		multi-organism process (GO:0051704)	1482	14	4.24	+	3.3	7.86e-05	0.0232
		response to stress (GO:0006950)	3157	25	9.04	+	2.76	1.47e-06	0.0029
		response to chemical (GO:0042221)	2776	21	7.95	+	2.64	2.65e-05	0.012
		response to stimulus (GO:0050896)	5729	33	16.41	+	2.01	2.2e-05	0.0118
FLT 8d
			N.S.E										N.S.E										N.S.E										N.S.E

## Sheet: Col-0 & spr1 - FLT vs. GC
Context		Biological Process GO Term Enrichments - Upregulated DEGs										Cellular Component GO Term Enrichments - Upregulated DEGs										Biological Process GO Term Enrichments - Downregulated DEGs										Cellular Component GO Term Enrichments - Downregulated DEGs
Col-0 4d		GO biological process complete	Arabidopsis thaliana - REFLIST (27581)	Input (91)	Expected	+/-	Fold-Enrichment	Raw p-value	FDR			GO cellular component complete	Arabidopsis thaliana - REFLIST (27581)	Input (91)	Expected	+/-	Fold-Enrichment	Raw p-value	FDR			GO biological process complete	Arabidopsis thaliana - REFLIST (27581)	Input (169)	Expected	+/-	Fold-Enrichment	Raw p-value	FDR			GO cellular component complete	Arabidopsis thaliana - REFLIST (27581)	Input (169)	Expected	+/-	Fold-Enrichment	Raw p-value	FDR
		response to toxic substance (GO:0009636)	207	8	0.68	+	11.71	5.7e-07	0.00337			intracellular organelle part (GO:0044446)	5375	4	17.73	-	0.23	5.07e-05	0.0275			suberin biosynthetic process (GO:0010345)	20	7	0.12	+	57.12	2.2e-10	6.5e-07			Casparian strip (GO:0048226)	11	3	0.07	+	44.51	7.69e-05	0.0208
		response to oxidative stress (GO:0006979)	425	8	1.4	+	5.71	9.22e-05	0.0454			organelle part (GO:0044422)	5381	4	17.75	-	0.23	5.06e-05	0.0548			cellular response to blue light (GO:0071483)	27	5	0.17	+	30.22	1.39e-06	0.00137			cell wall part (GO:0044426)	15	3	0.09	+	32.64	0.000169	0.0367
		response to chemical (GO:0042221)	2776	25	9.16	+	2.73	2.51e-06	0.00742													phenylpropanoid metabolic process (GO:0009698)	141	14	0.86	+	16.2	7.71e-13	4.56e-09			secondary cell wall (GO:0009531)	16	3	0.1	+	30.6	0.0002	0.0362
		regulation of transcription, DNA-templated (GO:0006355)	2112	19	6.97	+	2.73	5.41e-05	0.0457													phenylpropanoid biosynthetic process (GO:0009699)	116	11	0.71	+	15.48	3.72e-10	7.34e-07			external encapsulating structure part (GO:0044462)	17	3	0.1	+	28.8	0.000234	0.0363
		regulation of RNA biosynthetic process (GO:2001141)	2113	19	6.97	+	2.73	5.44e-05	0.0402													oligopeptide transport (GO:0006857)	68	6	0.42	+	14.4	6.14e-06	0.00454			apoplast (GO:0048046)	488	14	2.99	+	4.68	2.66e-06	0.00144
		regulation of nucleic acid-templated transcription (GO:1903506)	2113	19	6.97	+	2.73	5.44e-05	0.0358													lignin metabolic process (GO:0009808)	73	6	0.45	+	13.41	8.98e-06	0.0059			cell wall (GO:0005618)	756	14	4.63	+	3.02	0.000278	0.0377
		regulation of cellular macromolecule biosynthetic process (GO:2000112)	2285	20	7.54	+	2.65	4.85e-05	0.0717													secondary metabolite biosynthetic process (GO:0044550)	180	11	1.1	+	9.97	2.76e-08	3.27e-05			external encapsulating structure (GO:0030312)	758	14	4.64	+	3.01	0.000285	0.0344
		regulation of macromolecule biosynthetic process (GO:0010556)	2294	20	7.57	+	2.64	5.12e-05	0.0606													response to karrikin (GO:0080167)	129	7	0.79	+	8.86	2.07e-05	0.0111			extracellular region (GO:0005576)	3169	42	19.42	+	2.16	1.36e-06	0.00148
		regulation of RNA metabolic process (GO:0051252)	2186	19	7.21	+	2.63	8.54e-05	0.0505													isoprenoid biosynthetic process (GO:0008299)	160	7	0.98	+	7.14	7.67e-05	0.0349			protein-containing complex (GO:0032991)	3159	3	19.36	-	0.15	4.41e-06	0.00159
		regulation of gene expression (GO:0010468)	2498	21	8.24	+	2.55	5.4e-05	0.0533													secondary metabolic process (GO:0019748)	371	15	2.27	+	6.6	1.63e-08	2.42e-05
		regulation of cellular biosynthetic process (GO:0031326)	2384	20	7.87	+	2.54	8.71e-05	0.0469													lipid biosynthetic process (GO:0008610)	500	13	3.06	+	4.24	1.69e-05	0.01
		regulation of biosynthetic process (GO:0009889)	2408	20	7.94	+	2.52	9.99e-05	0.0455													lipid metabolic process (GO:0006629)	829	16	5.08	+	3.15	6.32e-05	0.0312
		response to stimulus (GO:0050896)	5729	36	18.9	+	1.9	4.4e-05	0.0867													organic cyclic compound biosynthetic process (GO:1901362)	871	16	5.34	+	3	0.000111	0.0437
																						oxidation-reduction process (GO:0055114)	942	17	5.77	+	2.95	8.31e-05	0.0351
																						response to abiotic stimulus (GO:0009628)	2099	32	12.86	+	2.49	1.69e-06	0.00142
Col-0 8d																						GO biological process complete	Arabidopsis thaliana - REFLIST (27581)	Input (49)	Expected	+/-	Fold-Enrichment	Raw p-value	FDR			GO cellular component complete	Arabidopsis thaliana - REFLIST (27581)	Input (49)	Expected	+/-	Fold-Enrichment	Raw p-value	FDR
			N.S.E.										N.S.E.									cellular response to UV-A (GO:0071492)	4	2	0.01	+	> 100	4.6e-05	0.00972			PSII associated light-harvesting complex II (GO:0009517)	6	2	0.01	+	> 100	8.57e-05	0.00714
																						response to UV-A (GO:0070141)	4	2	0.01	+	> 100	4.6e-05	0.00938			thylakoid light-harvesting complex (GO:0009503)	6	2	0.01	+	> 100	8.57e-05	0.00663
																						cellular response to far red light (GO:0071490)	6	2	0.01	+	> 100	8.57e-05	0.0145			photosystem I (GO:0009522)	41	7	0.07	+	96.1	2.46e-12	2.66e-09
																						cellular response to high light intensity (GO:0071486)	6	2	0.01	+	> 100	8.57e-05	0.0141			light-harvesting complex (GO:0030076)	25	3	0.04	+	67.55	1.66e-05	0.002
																						cellular response to blue light (GO:0071483)	27	6	0.05	+	> 100	2.42e-11	2.86e-08			photosystem II (GO:0009523)	65	6	0.12	+	51.96	2.97e-09	1.07e-06
																						cellular response to light intensity (GO:0071484)	10	2	0.02	+	> 100	0.000201	0.0297			photosystem (GO:0009521)	90	7	0.16	+	43.78	4.02e-10	2.18e-07
																						photosynthesis, light harvesting in photosystem II (GO:0009769)	10	2	0.02	+	> 100	0.000201	0.029			plastoglobule (GO:0010287)	79	4	0.14	+	28.5	1.45e-05	0.00196
																						photoprotection (GO:0010117)	10	2	0.02	+	> 100	0.000201	0.0283			chloroplast thylakoid membrane (GO:0009535)	408	7	0.72	+	9.66	8.18e-06	0.00222
																						cellular response to red light (GO:0071491)	12	2	0.02	+	93.81	0.000277	0.0348			plastid thylakoid membrane (GO:0055035)	409	7	0.73	+	9.63	8.3e-06	0.0018
																						photosynthesis, light harvesting in photosystem I (GO:0009768)	24	4	0.04	+	93.81	1.73e-07	7.32e-05			thylakoid membrane (GO:0042651)	428	7	0.76	+	9.21	1.11e-05	0.002
																						intracellular receptor signaling pathway (GO:0030522)	21	3	0.04	+	80.41	1.03e-05	0.00266			photosynthetic membrane (GO:0034357)	429	7	0.76	+	9.18	1.13e-05	0.00174
																						blue light signaling pathway (GO:0009785)	21	3	0.04	+	80.41	1.03e-05	0.00255			thylakoid part (GO:0044436)	471	7	0.84	+	8.37	2.03e-05	0.00221
																						protein-chromophore linkage (GO:0018298)	28	4	0.05	+	80.41	3.03e-07	0.000112			chloroplast thylakoid (GO:0009534)	519	7	0.92	+	7.59	3.74e-05	0.00369
																						response to far red light (GO:0010218)	51	6	0.09	+	66.22	7.68e-10	5.04e-07			plastid thylakoid (GO:0031976)	520	7	0.92	+	7.58	3.79e-05	0.00342
																						photosynthesis, light harvesting (GO:0009765)	46	4	0.08	+	48.95	1.89e-06	0.000589			thylakoid (GO:0009579)	595	7	1.06	+	6.62	8.74e-05	0.00632
																						cellular response to red or far red light (GO:0071489)	63	5	0.11	+	44.67	1.36e-07	6.2e-05			membrane protein complex (GO:0098796)	666	7	1.18	+	5.92	0.000174	0.0118
																						response to blue light (GO:0009637)	93	7	0.17	+	42.37	4.98e-10	3.69e-07
																						response to red light (GO:0010114)	69	5	0.12	+	40.79	2.09e-07	8.24e-05
																						cellular response to light stimulus (GO:0071482)	115	8	0.2	+	39.16	4.74e-11	4.67e-08
																						cellular response to radiation (GO:0071478)	122	8	0.22	+	36.91	7.41e-11	6.26e-08
																						response to high light intensity (GO:0009644)	81	4	0.14	+	27.8	1.59e-05	0.00376
																						red or far-red light signaling pathway (GO:0010017)	61	3	0.11	+	27.68	0.000202	0.0278
																						cellular response to heat (GO:0034605)	67	3	0.12	+	25.2	0.000264	0.0339
																						response to UV-B (GO:0010224)	71	3	0.13	+	23.78	0.000311	0.0383
																						cellular response to environmental stimulus (GO:0104004)	192	8	0.34	+	23.45	2.29e-09	1.35e-06
																						cellular response to abiotic stimulus (GO:0071214)	192	8	0.34	+	23.45	2.29e-09	1.23e-06
																						photosynthesis, light reaction (GO:0019684)	127	5	0.23	+	22.16	3.71e-06	0.0011
																						response to karrikin (GO:0080167)	129	5	0.23	+	21.82	4e-06	0.00113
																						response to red or far red light (GO:0009639)	215	8	0.38	+	20.94	5.39e-09	2.66e-06
																						circadian rhythm (GO:0007623)	108	4	0.19	+	20.85	4.71e-05	0.00928
																						rhythmic process (GO:0048511)	119	4	0.21	+	18.92	6.79e-05	0.0125
																						response to UV (GO:0009411)	123	4	0.22	+	18.3	7.68e-05	0.0134
																						response to light intensity (GO:0009642)	156	5	0.28	+	18.04	9.78e-06	0.00263
																						photosynthesis (GO:0015979)	189	6	0.34	+	17.87	1.24e-06	0.000432
																						response to light stimulus (GO:0009416)	739	15	1.31	+	11.43	2.01e-12	5.95e-09
																						response to radiation (GO:0009314)	760	15	1.35	+	11.11	2.97e-12	5.86e-09
																						generation of precursor metabolites and energy (GO:0006091)	352	6	0.63	+	9.59	3.97e-05	0.00869
																						response to temperature stimulus (GO:0009266)	622	9	1.11	+	8.14	1.45e-06	0.000477
																						response to cold (GO:0009409)	428	6	0.76	+	7.89	0.000115	0.0174
																						response to abiotic stimulus (GO:0009628)	2099	23	3.73	+	6.17	1.69e-13	1e-09
																						positive regulation of cellular process (GO:0048522)	1010	8	1.79	+	4.46	0.000389	0.047
																						positive regulation of biological process (GO:0048518)	1271	10	2.26	+	4.43	6.97e-05	0.0125
																						regulation of biosynthetic process (GO:0009889)	2408	14	4.28	+	3.27	5.4e-05	0.0103
																						response to stimulus (GO:0050896)	5729	32	10.18	+	3.14	2.18e-11	3.23e-08
																						regulation of cellular biosynthetic process (GO:0031326)	2384	13	4.24	+	3.07	0.000204	0.0274
																						response to stress (GO:0006950)	3157	17	5.61	+	3.03	1.75e-05	0.00397
																						regulation of cellular metabolic process (GO:0031323)	2865	15	5.09	+	2.95	9e-05	0.0144
																						regulation of metabolic process (GO:0019222)	3115	15	5.53	+	2.71	0.00023	0.0302
																						regulation of cellular process (GO:0050794)	4393	19	7.8	+	2.43	0.000101	0.0157
spr1 4d		GO biological process complete	Arabidopsis thaliana - REFLIST (27581)	Input (200)	Expected	+/-	Fold-Enrichment	Raw p-value	FDR													GO biological process complete	Arabidopsis thaliana - REFLIST (27581)	Input (136)	Expected	+/-	Fold-Enrichment	Raw p-value	FDR			GO cellular component complete	Arabidopsis thaliana - REFLIST (27581)	Input (136)	Expected	+/-	Fold-Enrichment	Raw p-value	FDR
		regulation of phenylpropanoid metabolic process (GO:2000762)	17	3	0.12	+	24.34	0.000383	0.0482				N.S.E.									cellular response to blue light (GO:0071483)	27	5	0.13	+	37.56	4.78e-07	0.000566			apoplast (GO:0048046)	488	11	2.41	+	4.57	3.72e-05	0.0403
		ethylene-activated signaling pathway (GO:0009873)	87	7	0.63	+	11.1	5.44e-06	0.00189													response to far red light (GO:0010218)	51	6	0.25	+	23.86	3.69e-07	0.000728
		cellular response to ethylene stimulus (GO:0071369)	109	8	0.79	+	10.12	2.19e-06	0.000995													response to blue light (GO:0009637)	93	8	0.46	+	17.45	3.76e-08	0.000111
		phosphorelay signal transduction system (GO:0000160)	112	7	0.81	+	8.62	2.56e-05	0.00488													response to red light (GO:0010114)	69	5	0.34	+	14.7	3.24e-05	0.00913
		response to ethylene (GO:0009723)	216	10	1.57	+	6.38	6.08e-06	0.00189													response to karrikin (GO:0080167)	129	9	0.64	+	14.15	2.83e-08	0.000168
		response to salicylic acid (GO:0009751)	200	9	1.45	+	6.21	2.21e-05	0.00451													cellular response to light stimulus (GO:0071482)	115	7	0.57	+	12.34	2.46e-06	0.00182
		response to jasmonic acid (GO:0009753)	217	9	1.57	+	5.72	4.08e-05	0.00732													cellular response to radiation (GO:0071478)	122	7	0.6	+	11.64	3.56e-06	0.00234
		response to organic cyclic compound (GO:0014070)	327	13	2.37	+	5.48	1.25e-06	0.000615													phenylpropanoid metabolic process (GO:0009698)	141	7	0.7	+	10.07	8.82e-06	0.00372
		defense response to fungus (GO:0050832)	232	9	1.68	+	5.35	6.71e-05	0.0113													isoprenoid biosynthetic process (GO:0008299)	160	6	0.79	+	7.61	0.000174	0.0368
		response to fungus (GO:0009620)	310	11	2.25	+	4.89	2.31e-05	0.00456													isoprenoid metabolic process (GO:0006720)	189	7	0.93	+	7.51	5.37e-05	0.0138
		response to oxidative stress (GO:0006979)	425	14	3.08	+	4.54	4.04e-06	0.00159													cellular response to environmental stimulus (GO:0104004)	192	7	0.95	+	7.39	5.91e-05	0.0146
		response to antibiotic (GO:0046677)	304	10	2.2	+	4.54	0.0001	0.0156													cellular response to abiotic stimulus (GO:0071214)	192	7	0.95	+	7.39	5.91e-05	0.014
		response to bacterium (GO:0009617)	493	14	3.57	+	3.92	2.04e-05	0.00446													response to red or far red light (GO:0009639)	215	7	1.06	+	6.6	0.000117	0.0257
		response to external biotic stimulus (GO:0043207)	988	26	7.16	+	3.63	2.17e-08	0.000129													response to light stimulus (GO:0009416)	739	14	3.64	+	3.84	2.12e-05	0.00783
		response to other organism (GO:0051707)	988	26	7.16	+	3.63	2.17e-08	6.43e-05													response to radiation (GO:0009314)	760	14	3.75	+	3.74	2.86e-05	0.00846
		response to biotic stimulus (GO:0009607)	989	26	7.17	+	3.63	2.22e-08	4.37e-05													response to abiotic stimulus (GO:0009628)	2099	29	10.35	+	2.8	3.98e-07	0.000589
		defense response to other organism (GO:0098542)	682	17	4.95	+	3.44	1.37e-05	0.00337													regulation of transcription, DNA-templated (GO:0006355)	2112	27	10.41	+	2.59	4.62e-06	0.00273
		response to external stimulus (GO:0009605)	1387	31	10.06	+	3.08	3.36e-08	4.97e-05													regulation of RNA biosynthetic process (GO:2001141)	2113	27	10.42	+	2.59	4.66e-06	0.0025
		response to acid chemical (GO:0001101)	1178	26	8.54	+	3.04	6.11e-07	0.000401													regulation of nucleic acid-templated transcription (GO:1903506)	2113	27	10.42	+	2.59	4.66e-06	0.0023
		response to lipid (GO:0033993)	751	16	5.45	+	2.94	0.000149	0.0225													regulation of cellular biosynthetic process (GO:0031326)	2384	30	11.76	+	2.55	1.66e-06	0.00164
		cellular response to organic substance (GO:0071310)	765	16	5.55	+	2.88	0.000182	0.027													regulation of biosynthetic process (GO:0009889)	2408	30	11.87	+	2.53	2.04e-06	0.00172
		response to oxygen-containing compound (GO:1901700)	1595	33	11.57	+	2.85	6.83e-08	5.78e-05													regulation of RNA metabolic process (GO:0051252)	2186	27	10.78	+	2.5	8.62e-06	0.00392
		response to hormone (GO:0009725)	1599	31	11.59	+	2.67	7.14e-07	0.000422													regulation of nucleobase-containing compound metabolic process (GO:0019219)	2242	27	11.06	+	2.44	2.23e-05	0.00776
		response to organic substance (GO:0010033)	1915	37	13.89	+	2.66	5.4e-08	5.33e-05													regulation of cellular macromolecule biosynthetic process (GO:2000112)	2285	27	11.27	+	2.4	2.59e-05	0.00851
		response to endogenous stimulus (GO:0009719)	1615	31	11.71	+	2.65	8.78e-07	0.000472													regulation of macromolecule biosynthetic process (GO:0010556)	2294	27	11.31	+	2.39	2.69e-05	0.00838
		multi-organism process (GO:0051704)	1482	28	10.75	+	2.61	4.25e-06	0.00157													regulation of nitrogen compound metabolic process (GO:0051171)	2644	30	13.04	+	2.3	1.38e-05	0.00546
		cellular response to chemical stimulus (GO:0070887)	963	18	6.98	+	2.58	0.000279	0.0367													regulation of gene expression (GO:0010468)	2498	28	12.32	+	2.27	3.54e-05	0.00951
		response to chemical (GO:0042221)	2776	47	20.13	+	2.33	4.38e-08	5.18e-05													regulation of cellular metabolic process (GO:0031323)	2865	30	14.13	+	2.12	6.29e-05	0.0143
		regulation of transcription, DNA-templated (GO:0006355)	2112	34	15.31	+	2.22	1.27e-05	0.00359													regulation of primary metabolic process (GO:0080090)	2714	28	13.38	+	2.09	0.000226	0.0445
		regulation of RNA biosynthetic process (GO:2001141)	2113	34	15.32	+	2.22	1.28e-05	0.00345													regulation of metabolic process (GO:0019222)	3115	31	15.36	+	2.02	0.000185	0.0378
		regulation of nucleic acid-templated transcription (GO:1903506)	2113	34	15.32	+	2.22	1.28e-05	0.0033
		regulation of cellular biosynthetic process (GO:0031326)	2384	38	17.29	+	2.2	6.08e-06	0.002
		regulation of biosynthetic process (GO:0009889)	2408	38	17.46	+	2.18	6.71e-06	0.00198
		regulation of cellular macromolecule biosynthetic process (GO:2000112)	2285	36	16.57	+	2.17	1.39e-05	0.00329
		regulation of macromolecule biosynthetic process (GO:0010556)	2294	36	16.63	+	2.16	1.44e-05	0.00328
		regulation of nucleobase-containing compound metabolic process (GO:0019219)	2242	35	16.26	+	2.15	2.16e-05	0.00455
		regulation of RNA metabolic process (GO:0051252)	2186	34	15.85	+	2.14	3.16e-05	0.00584
		response to stress (GO:0006950)	3157	46	22.89	+	2.01	3.72e-06	0.00157
		regulation of gene expression (GO:0010468)	2498	36	18.11	+	1.99	9.81e-05	0.0161
		regulation of nitrogen compound metabolic process (GO:0051171)	2644	37	19.17	+	1.93	0.0001	0.016
		regulation of cellular metabolic process (GO:0031323)	2865	40	20.78	+	1.93	6.04e-05	0.0105
		regulation of primary metabolic process (GO:0080090)	2714	37	19.68	+	1.88	0.000188	0.0264
		regulation of macromolecule metabolic process (GO:0060255)	2867	38	20.79	+	1.83	0.000271	0.0365
		regulation of metabolic process (GO:0019222)	3115	41	22.59	+	1.82	0.000182	0.0263
		response to stimulus (GO:0050896)	5729	74	41.54	+	1.78	1.66e-07	0.000123
		cellular component organization or biogenesis (GO:0071840)	2836	6	20.56	-	0.29	0.000228	0.0314
		nucleobase-containing compound metabolic process (GO:0006139)	2027	3	14.7	-	0.2	0.00033	0.0424
spr1 8d																						GO biological process complete	Arabidopsis thaliana - REFLIST (27581)	Input (40)	Expected	+/-	Fold-Enrichment	Raw p-value	FDR
			N.S.E.										N.S.E.									cellular response to UV-A (GO:0071492)	4	2	0.01	+	> 100	3.06e-05	0.00669				N.S.E.
																						response to UV-A (GO:0070141)	4	2	0.01	+	> 100	3.06e-05	0.00646
																						cellular response to far red light (GO:0071490)	6	2	0.01	+	> 100	5.69e-05	0.0105
																						cellular response to high light intensity (GO:0071486)	6	2	0.01	+	> 100	5.69e-05	0.0102
																						cellular response to light intensity (GO:0071484)	10	2	0.01	+	> 100	0.000134	0.0208
																						photoprotection (GO:0010117)	10	2	0.01	+	> 100	0.000134	0.0203
																						cellular response to red light (GO:0071491)	12	2	0.02	+	> 100	0.000184	0.0259
																						cellular response to blue light (GO:0071483)	27	4	0.04	+	> 100	1.15e-07	9.74e-05
																						regulation of chlorophyll biosynthetic process (GO:0010380)	18	2	0.03	+	76.61	0.000382	0.0502
																						response to far red light (GO:0010218)	51	3	0.07	+	40.56	6.63e-05	0.0115
																						response to red light (GO:0010114)	69	4	0.1	+	39.97	3.82e-06	0.00161
																						cellular response to red or far red light (GO:0071489)	63	3	0.09	+	32.83	0.000121	0.0199
																						cellular response to heat (GO:0034605)	67	3	0.1	+	30.87	0.000144	0.0213
																						cellular response to light stimulus (GO:0071482)	115	5	0.17	+	29.98	8.29e-07	0.000613
																						response to blue light (GO:0009637)	93	4	0.13	+	29.66	1.19e-05	0.00369
																						response to UV-B (GO:0010224)	71	3	0.1	+	29.13	0.00017	0.0245
																						cellular response to radiation (GO:0071478)	122	5	0.18	+	28.26	1.1e-06	0.000649
																						response to karrikin (GO:0080167)	129	5	0.19	+	26.73	1.43e-06	0.00077
																						response to red or far red light (GO:0009639)	215	7	0.31	+	22.45	2.93e-08	4.34e-05
																						response to UV (GO:0009411)	123	4	0.18	+	22.42	3.43e-05	0.00676
																						cellular response to environmental stimulus (GO:0104004)	192	5	0.28	+	17.96	9.42e-06	0.00348
																						cellular response to abiotic stimulus (GO:0071214)	192	5	0.28	+	17.96	9.42e-06	0.00328
																						response to light stimulus (GO:0009416)	739	11	1.07	+	10.26	6.2e-09	3.67e-05
																						response to radiation (GO:0009314)	760	11	1.1	+	9.98	8.25e-09	2.44e-05
																						response to temperature stimulus (GO:0009266)	622	6	0.9	+	6.65	0.000268	0.0369
																						response to osmotic stress (GO:0006970)	666	6	0.97	+	6.21	0.000385	0.0495
																						response to abiotic stimulus (GO:0009628)	2099	16	3.04	+	5.26	1.41e-08	2.78e-05
																						regulation of cellular biosynthetic process (GO:0031326)	2384	16	3.46	+	4.63	8.35e-08	9.87e-05
																						regulation of biosynthetic process (GO:0009889)	2408	16	3.49	+	4.58	9.59e-08	9.45e-05
																						regulation of RNA metabolic process (GO:0051252)	2186	13	3.17	+	4.1	7.73e-06	0.00305
																						regulation of nucleobase-containing compound metabolic process (GO:0019219)	2242	13	3.25	+	4	1.02e-05	0.00334
																						regulation of cellular macromolecule biosynthetic process (GO:2000112)	2285	13	3.31	+	3.92	1.25e-05	0.00369
																						regulation of transcription, DNA-templated (GO:0006355)	2112	12	3.06	+	3.92	3.03e-05	0.00746
																						regulation of RNA biosynthetic process (GO:2001141)	2113	12	3.06	+	3.92	3.04e-05	0.00719
																						regulation of nucleic acid-templated transcription (GO:1903506)	2113	12	3.06	+	3.92	3.04e-05	0.00692
																						regulation of nitrogen compound metabolic process (GO:0051171)	2644	15	3.83	+	3.91	2.11e-06	0.00104
																						regulation of macromolecule biosynthetic process (GO:0010556)	2294	13	3.33	+	3.91	1.3e-05	0.00367
																						regulation of cellular metabolic process (GO:0031323)	2865	16	4.16	+	3.85	1.02e-06	0.00067
																						regulation of gene expression (GO:0010468)	2498	13	3.62	+	3.59	3.22e-05	0.00656
																						regulation of metabolic process (GO:0019222)	3115	16	4.52	+	3.54	3.09e-06	0.00141
																						regulation of primary metabolic process (GO:0080090)	2714	13	3.94	+	3.3	7.63e-05	0.0129
																						regulation of macromolecule metabolic process (GO:0060255)	2867	13	4.16	+	3.13	0.000134	0.0214
																						response to stress (GO:0006950)	3157	13	4.58	+	2.84	0.00035	0.0471
																						regulation of cellular process (GO:0050794)	4393	18	6.37	+	2.83	1.41e-05	0.00379
																						regulation of biological process (GO:0050789)	4997	19	7.25	+	2.62	2.08e-05	0.00536
																						biological regulation (GO:0065007)	5678	20	8.23	+	2.43	3.43e-05	0.00655

## Sheet: Col-0 & spr1 - 4d vs. 8d
Context		Biological Process GO Term Enrichments - Upregulated DEGs										Cellular Component GO Term Enrichments - Upregulated DEGs										Biological Process GO Term Enrichments - Downregulated DEGs										Cellular Component GO Term Enrichments - Downregulated DEGs
Col-0 GC		GO biological process complete	Arabidopsis thaliana - REFLIST (27581)	Input (206)	Expected	+/-	Fold-Enrichment	Raw p-value	FDR			GO cellular component complete	Arabidopsis thaliana - REFLIST (27581)	Input (206)	Expected	+/-	Fold-Enrichment	Raw p-value	FDR			GO biological process complete	Arabidopsis thaliana - REFLIST (27581)	Input (308)	Expected	+/-	Fold-Enrichment	Raw p-value	FDR			GO cellular component complete	Arabidopsis thaliana - REFLIST (27581)	Input (308)	Expected	+/-	Fold-Enrichment	Raw p-value	FDR
		nicotianamine biosynthetic process (GO:0030418)	4	3	0.03	+	> 100	1.37e-05	0.0116			chloroplast ribulose bisphosphate carboxylase complex (GO:0009573)	3	2	0.02	+	89.26	0.000539	0.0365			positive regulation of development, heterochronic (GO:0045962)	8	3	0.09	+	33.58	0.000206	0.0393			CCAAT-binding factor complex (GO:0016602)	11	3	0.12	+	24.42	0.000444	0.0481
		nicotianamine metabolic process (GO:0030417)	4	3	0.03	+	> 100	1.37e-05	0.0102			ribulose bisphosphate carboxylase complex (GO:0048492)	3	2	0.02	+	89.26	0.000539	0.0344			regulation of development, heterochronic (GO:0040034)	46	8	0.51	+	15.57	1.35e-07	8.89e-05			cytoplasm (GO:0005737)	14521	123	162.16	-	0.76	9.22e-06	0.002
		tricarboxylic acid biosynthetic process (GO:0072351)	4	3	0.03	+	> 100	1.37e-05	0.00904			plant-type vacuole membrane (GO:0009705)	119	6	0.89	+	6.75	0.000348	0.0419			regulation of timing of transition from vegetative to reproductive phase (GO:0048510)	34	5	0.38	+	13.17	6.73e-05	0.0153			cytoplasmic part (GO:0044444)	12257	98	136.88	-	0.72	8.12e-06	0.0022
		cellular response to nitric oxide (GO:0071732)	20	5	0.15	+	33.47	1e-06	0.00594			apoplast (GO:0048046)	488	19	3.64	+	5.21	9.07e-09	4.91e-06			regulation of timing of meristematic phase transition (GO:0048506)	34	5	0.38	+	13.17	6.73e-05	0.0147			intracellular organelle part (GO:0044446)	5375	26	60.02	-	0.43	1.35e-07	0.000146
		response to nitric oxide (GO:0071731)	21	5	0.16	+	31.88	1.24e-06	0.00366			extracellular region (GO:0005576)	3169	56	23.67	+	2.37	9.08e-10	9.85e-07			vernalization response (GO:0010048)	36	5	0.4	+	12.44	8.6e-05	0.0182			organelle part (GO:0044422)	5381	26	60.09	-	0.43	1.35e-07	7.3e-05
		response to bronchodilator (GO:0097366)	21	5	0.16	+	31.88	1.24e-06	0.00244			intrinsic component of membrane (GO:0031224)	4575	54	34.17	+	1.58	0.000474	0.0367			flower development (GO:0009908)	389	16	4.34	+	3.68	1.31e-05	0.00407			protein-containing complex (GO:0032991)	3159	11	35.28	-	0.31	1.27e-06	0.000457
		cellular response to reactive nitrogen species (GO:1902170)	41	6	0.31	+	19.59	1.29e-06	0.00152			cell part (GO:0044464)	22695	149	169.51	-	0.88	0.000461	0.0385			reproductive shoot system development (GO:0090567)	405	16	4.52	+	3.54	2.1e-05	0.00564			intracellular organelle lumen (GO:0070013)	1244	2	13.89	-	0.14	0.000144	0.0224
		cellular response to reactive oxygen species (GO:0034614)	46	6	0.34	+	17.46	2.37e-06	0.00233			cell (GO:0005623)	22697	149	169.52	-	0.88	0.00046	0.0416			regulation of transcription, DNA-templated (GO:0006355)	2112	52	23.58	+	2.2	1.33e-07	0.000131			membrane-enclosed lumen (GO:0031974)	1244	2	13.89	-	0.14	0.000144	0.0196
		cellular response to water deprivation (GO:0042631)	34	4	0.25	+	15.75	0.000178	0.0404			membrane-bounded organelle (GO:0043227)	19316	120	144.27	-	0.83	0.000419	0.0454			regulation of RNA biosynthetic process (GO:2001141)	2113	52	23.6	+	2.2	1.34e-07	0.000113			organelle lumen (GO:0043233)	1244	2	13.89	-	0.14	0.000144	0.0174
		cellular response to iron ion (GO:0071281)	34	4	0.25	+	15.75	0.000178	0.0389			intracellular membrane-bounded organelle (GO:0043231)	19207	119	143.46	-	0.83	0.000336	0.0455			regulation of nucleic acid-templated transcription (GO:1903506)	2113	52	23.6	+	2.2	1.34e-07	9.88e-05			catalytic complex (GO:1902494)	1110	1	12.4	-	0.08	9.48e-05	0.0171
		cellular response to water stimulus (GO:0071462)	35	4	0.26	+	15.3	0.000197	0.0416			organelle (GO:0043226)	19561	121	146.1	-	0.83	0.000206	0.032			regulation of RNA metabolic process (GO:0051252)	2186	53	24.41	+	2.17	1.24e-07	0.000184
		nitrate transport (GO:0015706)	35	4	0.26	+	15.3	0.000197	0.0402			intracellular organelle (GO:0043229)	19520	120	145.79	-	0.82	0.000152	0.0275			regulation of cellular macromolecule biosynthetic process (GO:2000112)	2285	55	25.52	+	2.16	7.89e-08	0.000156
		cellular response to inorganic substance (GO:0071241)	77	6	0.58	+	10.43	3.62e-05	0.0153			intracellular (GO:0005622)	21258	130	158.77	-	0.82	8.62e-06	0.00312			regulation of macromolecule biosynthetic process (GO:0010556)	2294	55	25.62	+	2.15	1.28e-07	0.000151
		cellular response to nitrogen compound (GO:1901699)	79	6	0.59	+	10.17	4.15e-05	0.0153			intracellular part (GO:0044424)	21258	130	158.77	-	0.82	8.62e-06	0.00234			regulation of nucleobase-containing compound metabolic process (GO:0019219)	2242	53	25.04	+	2.12	3.08e-07	0.000182
		cellular response to drug (GO:0035690)	86	6	0.64	+	9.34	6.48e-05	0.0225			cytoplasm (GO:0005737)	14521	83	108.46	-	0.77	0.000442	0.0435			regulation of cellular biosynthetic process (GO:0031326)	2384	55	26.62	+	2.07	3.89e-07	0.000209
		cellular response to oxidative stress (GO:0034599)	86	6	0.64	+	9.34	6.48e-05	0.0213			mitochondrion (GO:0005739)	4135	14	30.88	-	0.45	0.000532	0.0385			regulation of biosynthetic process (GO:0009889)	2408	55	26.89	+	2.05	4.67e-07	0.00023
		lignin metabolic process (GO:0009808)	73	5	0.55	+	9.17	0.00029	0.0477			protein-containing complex (GO:0032991)	3159	6	23.59	-	0.25	1.37e-05	0.00296			regulation of gene expression (GO:0010468)	2498	54	27.9	+	1.94	3.42e-06	0.00144
		inorganic anion transport (GO:0015698)	103	7	0.77	+	9.1	1.85e-05	0.00844													regulation of cellular metabolic process (GO:0031323)	2865	59	31.99	+	1.84	5.31e-06	0.00209
		cellular response to ethylene stimulus (GO:0071369)	109	6	0.81	+	7.37	0.000222	0.0424													regulation of nitrogen compound metabolic process (GO:0051171)	2644	54	29.53	+	1.83	1.63e-05	0.00481
		phenylpropanoid metabolic process (GO:0009698)	141	7	1.05	+	6.65	0.000123	0.0303													regulation of macromolecule metabolic process (GO:0060255)	2867	58	32.02	+	1.81	9.25e-06	0.00342
		cellular response to extracellular stimulus (GO:0031668)	207	8	1.55	+	5.17	0.000214	0.0421													regulation of primary metabolic process (GO:0080090)	2714	54	30.31	+	1.78	3.26e-05	0.00804
		secondary metabolic process (GO:0019748)	371	14	2.77	+	5.05	1.24e-06	0.00184													regulation of metabolic process (GO:0019222)	3115	60	34.79	+	1.72	2.87e-05	0.00739
		cellular response to external stimulus (GO:0071496)	213	8	1.59	+	5.03	0.000257	0.0461													cellular metabolic process (GO:0044237)	7144	48	79.78	-	0.6	1.89e-05	0.00532
		response to ethylene (GO:0009723)	216	8	1.61	+	4.96	0.000282	0.0476													primary metabolic process (GO:0044238)	6595	42	73.65	-	0.57	1.09e-05	0.00378
		root morphogenesis (GO:0010015)	252	9	1.88	+	4.78	0.000153	0.0363													organonitrogen compound metabolic process (GO:1901564)	4219	24	47.11	-	0.51	0.000116	0.0238
		root development (GO:0048364)	467	14	3.49	+	4.01	1.58e-05	0.00936													nitrogen compound metabolic process (GO:0006807)	5737	28	64.07	-	0.44	5.49e-08	0.000162
		root system development (GO:0022622)	469	14	3.5	+	4	1.66e-05	0.00891													cellular nitrogen compound metabolic process (GO:0034641)	2857	13	31.9	-	0.41	0.000142	0.028
		oxoacid metabolic process (GO:0043436)	1009	20	7.54	+	2.65	8.79e-05	0.026													cellular macromolecule metabolic process (GO:0044260)	3853	17	43.03	-	0.4	2.89e-06	0.00131
		organic acid metabolic process (GO:0006082)	1011	20	7.55	+	2.65	9.02e-05	0.0254													macromolecule metabolic process (GO:0043170)	5005	21	55.89	-	0.38	1.55e-08	9.16e-05
		response to chemical (GO:0042221)	2776	38	20.73	+	1.83	0.000271	0.0471													cellular protein metabolic process (GO:0044267)	2869	12	32.04	-	0.37	4.42e-05	0.0105
		macromolecule metabolic process (GO:0043170)	5005	16	37.38	-	0.43	3.63e-05	0.0143													protein metabolic process (GO:0019538)	3183	13	35.54	-	0.37	1.25e-05	0.00412
		cellular macromolecule metabolic process (GO:0044260)	3853	11	28.78	-	0.38	0.000107	0.0287
		cellular protein metabolic process (GO:0044267)	2869	6	21.43	-	0.28	0.000118	0.0304
		nucleobase-containing compound metabolic process (GO:0006139)	2027	3	15.14	-	0.2	0.000233	0.0431
		nucleic acid metabolic process (GO:0090304)	1666	1	12.44	-	0.08	8.42e-05	0.0262
		gene expression (GO:0010467)	1523	0	11.38	-	< 0.01	1.75e-05	0.00861
Col-0 FLT		GO biological process complete	Arabidopsis thaliana - REFLIST (27581)	Input (171)	Expected	+/-	Fold-Enrichment	Raw p-value	FDR			GO cellular component complete	Arabidopsis thaliana - REFLIST (27581)	Input (171)	Expected	+/-	Fold-Enrichment	Raw p-value	FDR			GO biological process complete	Arabidopsis thaliana - REFLIST (27581)	Input (221)	Expected	+/-	Fold-Enrichment	Raw p-value	FDR			GO cellular component complete	Arabidopsis thaliana - REFLIST (27581)	Input (221)	Expected	+/-	Fold-Enrichment	Raw p-value	FDR
		response to desiccation (GO:0009269)	22	4	0.14	+	29.33	1.87e-05	0.0101			apoplast (GO:0048046)	488	16	3.03	+	5.29	1.04e-07	5.61e-05			positive regulation of development, heterochronic (GO:0045962)	8	3	0.06	+	46.8	7.8e-05	0.0177			extracellular region (GO:0005576)	3169	49	25.39	+	1.93	6.69e-06	0.00242
		lipid localization (GO:0010876)	206	9	1.28	+	7.05	8e-06	0.00526			extracellular region (GO:0005576)	3169	49	19.65	+	2.49	1.74e-09	1.89e-06			suberin biosynthetic process (GO:0010345)	20	4	0.16	+	24.96	3.64e-05	0.0103			cytoplasm (GO:0005737)	14521	86	116.35	-	0.74	6.01e-05	0.013
		response to water deprivation (GO:0009414)	346	12	2.15	+	5.59	2.48e-06	0.00293			mitochondrion (GO:0005739)	4135	8	25.64	-	0.31	3.36e-05	0.0121			regulation of development, heterochronic (GO:0040034)	46	6	0.37	+	16.28	3.54e-06	0.00349			cytoplasmic part (GO:0044444)	12257	70	98.21	-	0.71	0.000132	0.0159
		response to water (GO:0009415)	353	12	2.19	+	5.48	3.02e-06	0.00298													response to nematode (GO:0009624)	76	6	0.61	+	9.85	4.99e-05	0.0128			mitochondrion (GO:0005739)	4135	15	33.13	-	0.45	0.000285	0.0258
		response to oxidative stress (GO:0006979)	425	11	2.63	+	4.17	8.84e-05	0.0373													phenylpropanoid biosynthetic process (GO:0009699)	116	8	0.93	+	8.61	7.01e-06	0.00415			protein-containing complex (GO:0032991)	3159	7	25.31	-	0.28	1.59e-05	0.00432
		response to inorganic substance (GO:0010035)	945	23	5.86	+	3.93	3.26e-08	9.65e-05													phenylpropanoid metabolic process (GO:0009698)	141	8	1.13	+	7.08	2.68e-05	0.00931			intracellular organelle part (GO:0044446)	5375	11	43.07	-	0.26	9.92e-10	5.38e-07
		response to acid chemical (GO:0001101)	1178	23	7.3	+	3.15	1.44e-06	0.00284													secondary metabolite biosynthetic process (GO:0044550)	180	9	1.44	+	6.24	2.19e-05	0.00808			organelle part (GO:0044422)	5381	11	43.12	-	0.26	6.54e-10	7.09e-07
		response to oxygen-containing compound (GO:1901700)	1595	27	9.89	+	2.73	2.35e-06	0.00348													secondary metabolic process (GO:0019748)	371	15	2.97	+	5.05	5.42e-07	0.0032			organelle membrane (GO:0031090)	2119	4	16.98	-	0.24	0.000292	0.0244
		response to chemical (GO:0042221)	2776	43	17.21	+	2.5	1.51e-08	8.93e-05													regulation of transcription, DNA-templated (GO:0006355)	2112	39	16.92	+	2.3	1.37e-06	0.00406			intracellular organelle lumen (GO:0070013)	1244	0	9.97	-	< 0.01	9.77e-05	0.0176
		response to organic substance (GO:0010033)	1915	29	11.87	+	2.44	1.2e-05	0.00707													regulation of RNA biosynthetic process (GO:2001141)	2113	39	16.93	+	2.3	1.38e-06	0.00273			nuclear lumen (GO:0031981)	1019	0	8.17	-	< 0.01	0.000451	0.0349
		response to endogenous stimulus (GO:0009719)	1615	24	10.01	+	2.4	0.000101	0.0398													regulation of nucleic acid-templated transcription (GO:1903506)	2113	39	16.93	+	2.3	1.38e-06	0.00205			envelope (GO:0031975)	1189	0	9.53	-	< 0.01	0.000143	0.0155
		response to stress (GO:0006950)	3157	41	19.57	+	2.09	5.19e-06	0.00439													regulation of RNA metabolic process (GO:0051252)	2186	39	17.52	+	2.23	2.54e-06	0.00301			membrane-enclosed lumen (GO:0031974)	1244	0	9.97	-	< 0.01	9.77e-05	0.0151
		response to stimulus (GO:0050896)	5729	61	35.52	+	1.72	7.14e-06	0.00528													regulation of cellular macromolecule biosynthetic process (GO:2000112)	2285	40	18.31	+	2.18	3.57e-06	0.00302			organelle lumen (GO:0043233)	1244	0	9.97	-	< 0.01	9.77e-05	0.0132
		macromolecule metabolic process (GO:0043170)	5005	13	31.03	-	0.42	0.000132	0.046													regulation of macromolecule biosynthetic process (GO:0010556)	2294	40	18.38	+	2.18	3.78e-06	0.00279			organelle envelope (GO:0031967)	1189	0	9.53	-	< 0.01	0.000143	0.0141
		nucleic acid metabolic process (GO:0090304)	1666	0	10.33	-	< 0.01	5.79e-05	0.0286													regulation of nucleobase-containing compound metabolic process (GO:0019219)	2242	39	17.96	+	2.17	5.5e-06	0.00361
		gene expression (GO:0010467)	1523	0	9.44	-	< 0.01	0.000127	0.047													regulation of cellular biosynthetic process (GO:0031326)	2384	40	19.1	+	2.09	1.03e-05	0.00509
		organelle organization (GO:0006996)	1594	0	9.88	-	< 0.01	8.56e-05	0.039													regulation of biosynthetic process (GO:0009889)	2408	40	19.29	+	2.07	1.18e-05	0.00536
																						regulation of gene expression (GO:0010468)	2498	40	20.02	+	2	2.88e-05	0.00947
																						regulation of nitrogen compound metabolic process (GO:0051171)	2644	42	21.19	+	1.98	1.8e-05	0.00711
																						regulation of primary metabolic process (GO:0080090)	2714	42	21.75	+	1.93	3.62e-05	0.0107
																						regulation of macromolecule metabolic process (GO:0060255)	2867	44	22.97	+	1.92	3.3e-05	0.0103
																						regulation of cellular metabolic process (GO:0031323)	2865	43	22.96	+	1.87	5.76e-05	0.0142
																						regulation of metabolic process (GO:0019222)	3115	44	24.96	+	1.76	0.000249	0.0491
																						nitrogen compound metabolic process (GO:0006807)	5737	24	45.97	-	0.52	0.000158	0.0323
																						macromolecule metabolic process (GO:0043170)	5005	17	40.1	-	0.42	1.43e-05	0.00603
																						cellular macromolecule metabolic process (GO:0044260)	3853	10	30.87	-	0.32	8.43e-06	0.00453
																						cellular component organization or biogenesis (GO:0071840)	2836	7	22.72	-	0.31	0.000125	0.0265
																						cellular protein metabolic process (GO:0044267)	2869	7	22.99	-	0.3	8.97e-05	0.0197
																						macromolecule modification (GO:0043412)	2357	4	18.89	-	0.21	4.81e-05	0.0129
																						organelle organization (GO:0006996)	1594	1	12.77	-	0.08	5.78e-05	0.0137
spr1 GC		GO biological process complete	Arabidopsis thaliana - REFLIST (27581)	Input (203)	Expected	+/-	Fold-Enrichment	Raw p-value	FDR			GO cellular component complete	Arabidopsis thaliana - REFLIST (27581)	Input (203)	Expected	+/-	Fold-Enrichment	Raw p-value	FDR			GO biological process complete	Arabidopsis thaliana - REFLIST (27581)	Input (396)	Expected	+/-	Fold-Enrichment	Raw p-value	FDR			GO cellular component complete	Arabidopsis thaliana - REFLIST (27581)	Input (396)	Expected	+/-	Fold-Enrichment	Raw p-value	FDR
		nicotianamine biosynthetic process (GO:0030418)	4	3	0.03	+	> 100	1.32e-05	0.0779			chloroplast ribulose bisphosphate carboxylase complex (GO:0009573)	3	3	0.02	+	> 100	7.56e-06	0.00273			long-chain fatty-acyl-CoA metabolic process (GO:0035336)	10	4	0.14	+	27.86	3.54e-05	0.0131			cell wall (GO:0005618)	756	30	10.85	+	2.76	1.06e-06	0.000286
		nicotianamine metabolic process (GO:0030417)	4	3	0.03	+	> 100	1.32e-05	0.0389			ribulose bisphosphate carboxylase complex (GO:0048492)	3	3	0.02	+	> 100	7.56e-06	0.00205			fatty-acyl-CoA metabolic process (GO:0035337)	11	4	0.16	+	25.33	4.77e-05	0.0141			external encapsulating structure (GO:0030312)	758	30	10.88	+	2.76	1.11e-06	0.000241
		tricarboxylic acid biosynthetic process (GO:0072351)	4	3	0.03	+	> 100	1.32e-05	0.026			PSII associated light-harvesting complex II (GO:0009517)	6	3	0.04	+	67.93	3.13e-05	0.00678			suberin biosynthetic process (GO:0010345)	20	7	0.29	+	24.38	7.51e-08	0.000444			plant-type cell wall (GO:0009505)	373	14	5.36	+	2.61	0.00136	0.046
		response to far red light (GO:0010218)	51	5	0.38	+	13.32	5.59e-05	0.0551			thylakoid light-harvesting complex (GO:0009503)	6	3	0.04	+	67.93	3.13e-05	0.00565			pectin catabolic process (GO:0045490)	29	5	0.42	+	12.01	0.00011	0.026			extracellular region (GO:0005576)	3169	76	45.5	+	1.67	1.15e-05	0.000889
		macromolecule metabolic process (GO:0043170)	5005	16	36.84	-	0.43	4.86e-05	0.0575			chloroplast thylakoid membrane protein complex (GO:0098807)	34	4	0.25	+	15.98	0.000168	0.0228			plant-type cell wall modification (GO:0009827)	59	7	0.85	+	8.26	4.1e-05	0.0143			cell periphery (GO:0071944)	4199	100	60.29	+	1.66	3.37e-07	0.000122
		nucleobase-containing compound metabolic process (GO:0006139)	2027	2	14.92	-	0.13	5.91e-05	0.05			apoplast (GO:0048046)	488	19	3.59	+	5.29	7.13e-09	7.73e-06			polysaccharide catabolic process (GO:0000272)	85	9	1.22	+	7.37	7.67e-06	0.00504			plasma membrane (GO:0005886)	3572	76	51.29	+	1.48	0.000513	0.0214
		gene expression (GO:0010467)	1523	0	11.21	-	< 0.01	1.69e-05	0.025			thylakoid (GO:0009579)	595	15	4.38	+	3.43	4.65e-05	0.0072			response to nematode (GO:0009624)	76	8	1.09	+	7.33	2.56e-05	0.0108			intracellular (GO:0005622)	21258	266	305.22	-	0.87	7.96e-06	0.000784
												extracellular region (GO:0005576)	3169	52	23.32	+	2.23	2.8e-08	1.52e-05			phenylpropanoid biosynthetic process (GO:0009699)	116	11	1.67	+	6.6	2.04e-06	0.00201			intracellular part (GO:0044424)	21258	266	305.22	-	0.87	7.96e-06	0.000719
												intracellular (GO:0005622)	21258	133	156.46	-	0.85	0.000208	0.0251			cell wall modification (GO:0042545)	120	11	1.72	+	6.38	2.77e-06	0.00234			intracellular membrane-bounded organelle (GO:0043231)	19207	235	275.77	-	0.85	1.69e-05	0.00114
												intracellular part (GO:0044424)	21258	133	156.46	-	0.85	0.000208	0.0226			phloem or xylem histogenesis (GO:0010087)	100	8	1.44	+	5.57	0.000154	0.0294			membrane-bounded organelle (GO:0043227)	19316	236	277.33	-	0.85	1.22e-05	0.000879
																						phenylpropanoid metabolic process (GO:0009698)	141	11	2.02	+	5.43	1.16e-05	0.00571			intracellular organelle (GO:0043229)	19520	238	280.26	-	0.85	7.99e-06	0.000666
																						secondary metabolite biosynthetic process (GO:0044550)	180	14	2.58	+	5.42	7.81e-07	0.00231			organelle (GO:0043226)	19561	238	280.85	-	0.85	4.68e-06	0.000725
																						drug catabolic process (GO:0042737)	131	9	1.88	+	4.79	0.000179	0.0311			cytoplasm (GO:0005737)	14521	170	208.49	-	0.82	0.000139	0.00653
																						cell wall organization (GO:0071555)	260	15	3.73	+	4.02	1.01e-05	0.006			cytoplasmic part (GO:0044444)	12257	134	175.98	-	0.76	2.23e-05	0.00142
																						meristem development (GO:0048507)	202	11	2.9	+	3.79	0.000246	0.0404			mitochondrion (GO:0005739)	4135	33	59.37	-	0.56	0.000114	0.0056
																						external encapsulating structure organization (GO:0045229)	296	16	4.25	+	3.76	1.12e-05	0.00601			organelle membrane (GO:0031090)	2119	13	30.42	-	0.43	0.00039	0.0169
																						secondary metabolic process (GO:0019748)	371	19	5.33	+	3.57	3.59e-06	0.00265			protein-containing complex (GO:0032991)	3159	18	45.36	-	0.4	2.95e-06	0.000532
																						flower development (GO:0009908)	389	17	5.59	+	3.04	7.8e-05	0.021			intracellular organelle part (GO:0044446)	5375	30	77.17	-	0.39	5.75e-11	3.12e-08
																						reproductive shoot system development (GO:0090567)	405	17	5.81	+	2.92	0.000124	0.0272			organelle part (GO:0044422)	5381	30	77.26	-	0.39	5.72e-11	6.2e-08
																						cell wall organization or biogenesis (GO:0071554)	430	18	6.17	+	2.92	8.18e-05	0.021			nuclear part (GO:0044428)	1396	7	20.04	-	0.35	0.0011	0.0409
																						cellular developmental process (GO:0048869)	872	28	12.52	+	2.24	0.000127	0.0268			envelope (GO:0031975)	1189	5	17.07	-	0.29	0.00102	0.0408
																						anatomical structure morphogenesis (GO:0009653)	854	27	12.26	+	2.2	0.000203	0.0343			organelle envelope (GO:0031967)	1189	5	17.07	-	0.29	0.00102	0.0394
																						response to abiotic stimulus (GO:0009628)	2099	55	30.14	+	1.83	2.33e-05	0.0106			chloroplast part (GO:0044434)	1452	5	20.85	-	0.24	5.36e-05	0.00306
																						anatomical structure development (GO:0048856)	2965	68	42.57	+	1.6	0.000121	0.0274			plastid part (GO:0044435)	1469	5	21.09	-	0.24	5.56e-05	0.00301
																						developmental process (GO:0032502)	3147	71	45.18	+	1.57	0.000174	0.0312			nuclear lumen (GO:0031981)	1019	2	14.63	-	0.14	0.000111	0.00575
																						response to stimulus (GO:0050896)	5729	118	82.26	+	1.43	2.78e-05	0.0109			catalytic complex (GO:1902494)	1110	2	15.94	-	0.13	2.47e-05	0.00149
																						macromolecule metabolic process (GO:0043170)	5005	44	71.86	-	0.61	0.000167	0.0309			intracellular organelle lumen (GO:0070013)	1244	2	17.86	-	0.11	5.97e-06	0.000809
																						nucleobase-containing compound metabolic process (GO:0006139)	2027	10	29.1	-	0.34	5.43e-05	0.0153			membrane-enclosed lumen (GO:0031974)	1244	2	17.86	-	0.11	5.97e-06	0.000719
																						cellular nitrogen compound metabolic process (GO:0034641)	2857	14	41.02	-	0.34	9.67e-07	0.00114			organelle lumen (GO:0043233)	1244	2	17.86	-	0.11	5.97e-06	0.000647
																						RNA metabolic process (GO:0016070)	1264	4	18.15	-	0.22	0.000127	0.0259			vesicle (GO:0031982)	662	1	9.5	-	0.11	0.00132	0.0476
																						nucleic acid metabolic process (GO:0090304)	1666	4	23.92	-	0.17	9.32e-07	0.00184			membrane protein complex (GO:0098796)	666	1	9.56	-	0.1	0.00132	0.0463
																						gene expression (GO:0010467)	1523	3	21.87	-	0.14	9.57e-07	0.00141			cytoplasmic vesicle (GO:0031410)	598	0	8.59	-	< 0.01	0.000324	0.0146
																						protein localization (GO:0008104)	778	1	11.17	-	0.09	0.000302	0.0482
																						intracellular transport (GO:0046907)	683	0	9.81	-	< 0.01	0.000101	0.0248
																						RNA processing (GO:0006396)	733	0	10.52	-	< 0.01	4.52e-05	0.0148
																						establishment of localization in cell (GO:0051649)	737	0	10.58	-	< 0.01	4.57e-05	0.0142
																						cellular protein localization (GO:0034613)	646	0	9.28	-	< 0.01	0.000147	0.0289
spr1 FLT		GO biological process complete	Arabidopsis thaliana - REFLIST (27581)	Input (287)	Expected	+/-	Fold-Enrichment	Raw p-value	FDR			GO cellular component complete	Arabidopsis thaliana - REFLIST (27581)	Input (287)	Expected	+/-	Fold-Enrichment	Raw p-value	FDR			GO biological process complete	Arabidopsis thaliana - REFLIST (27581)	Input (293)	Expected	+/-	Fold-Enrichment	Raw p-value	FDR			GO cellular component complete	Arabidopsis thaliana - REFLIST (27581)	Input (293)	Expected	+/-	Fold-Enrichment	Raw p-value	FDR
		carbon fixation (GO:0015977)	20	5	0.21	+	24.03	5.02e-06	0.00247			chloroplast ribulose bisphosphate carboxylase complex (GO:0009573)	3	3	0.03	+	96.1	2.11e-05	0.00208			suberin biosynthetic process (GO:0010345)	20	9	0.21	+	42.36	1.15e-11	1.71e-08			extracellular region (GO:0005576)	3169	64	33.67	+	1.9	5.06e-07	0.000137
		regulation of phenylpropanoid metabolic process (GO:2000762)	17	4	0.18	+	22.61	5.74e-05	0.0179			ribulose bisphosphate carboxylase complex (GO:0048492)	3	3	0.03	+	96.1	2.11e-05	0.00191			long-chain fatty-acyl-CoA metabolic process (GO:0035336)	10	4	0.11	+	37.65	1.1e-05	0.0109			intracellular (GO:0005622)	21258	192	225.83	-	0.85	9.63e-06	0.000696
		detoxification (GO:0098754)	97	7	1.01	+	6.94	0.000104	0.0278			chloroplast thylakoid membrane protein complex (GO:0098807)	34	4	0.35	+	11.31	0.000617	0.0478			fatty-acyl-CoA metabolic process (GO:0035337)	11	4	0.12	+	34.23	1.49e-05	0.0126			intracellular part (GO:0044424)	21258	192	225.83	-	0.85	9.63e-06	0.000652
		response to toxic substance (GO:0009636)	207	11	2.15	+	5.11	1.78e-05	0.00702			photosystem (GO:0009521)	90	6	0.94	+	6.41	0.000483	0.0403			phenylpropanoid biosynthetic process (GO:0009699)	116	15	1.23	+	12.17	9.46e-12	2.8e-08			membrane-bounded organelle (GO:0043227)	19316	168	205.2	-	0.82	4.87e-06	0.00048
		photosynthesis (GO:0015979)	189	9	1.97	+	4.58	0.000226	0.0496			apoplast (GO:0048046)	488	24	5.08	+	4.73	8.6e-10	9.32e-07			phenylpropanoid metabolic process (GO:0009698)	141	16	1.5	+	10.68	1.15e-11	2.27e-08			intracellular membrane-bounded organelle (GO:0043231)	19207	167	204.04	-	0.82	5.38e-06	0.000486
		response to oxidative stress (GO:0006979)	425	18	4.42	+	4.07	9.43e-07	0.00093			photosynthetic membrane (GO:0034357)	429	18	4.46	+	4.03	1.07e-06	0.000232			secondary metabolite biosynthetic process (GO:0044550)	180	20	1.91	+	10.46	4.19e-14	2.48e-10			intracellular organelle (GO:0043229)	19520	169	207.37	-	0.81	2.18e-06	0.000394
		response to nitrogen compound (GO:1901698)	307	13	3.19	+	4.07	3.11e-05	0.0108			thylakoid part (GO:0044436)	471	19	4.9	+	3.88	9.42e-07	0.00034			secondary metabolic process (GO:0019748)	371	23	3.94	+	5.84	4.06e-11	4.8e-08			organelle (GO:0043226)	19561	169	207.8	-	0.81	1.55e-06	0.000336
		response to inorganic substance (GO:0010035)	945	29	9.83	+	2.95	3.53e-07	0.000417			thylakoid membrane (GO:0042651)	428	17	4.45	+	3.82	4.33e-06	0.000782			sulfur compound metabolic process (GO:0006790)	378	14	4.02	+	3.49	7.84e-05	0.0422			cytoplasm (GO:0005737)	14521	116	154.26	-	0.75	9.37e-06	0.000782
		response to oxygen-containing compound (GO:1901700)	1595	38	16.6	+	2.29	2.86e-06	0.00169			chloroplast thylakoid membrane (GO:0009535)	408	16	4.25	+	3.77	9.66e-06	0.0015			aromatic compound biosynthetic process (GO:0019438)	757	22	8.04	+	2.74	2.98e-05	0.022			cytoplasmic part (GO:0044444)	12257	91	130.21	-	0.7	3.59e-06	0.000389
		response to acid chemical (GO:0001101)	1178	28	12.26	+	2.28	6e-05	0.0177			plastid thylakoid membrane (GO:0055035)	409	16	4.26	+	3.76	9.95e-06	0.00135			organic cyclic compound biosynthetic process (GO:1901362)	871	23	9.25	+	2.49	8.13e-05	0.0401			mitochondrion (GO:0005739)	4135	19	43.93	-	0.43	1.06e-05	0.000677
		response to chemical (GO:0042221)	2776	61	28.89	+	2.11	3.33e-08	0.000197			thylakoid (GO:0009579)	595	23	6.19	+	3.71	1.36e-07	7.4e-05			cellular developmental process (GO:0048869)	872	23	9.26	+	2.48	8.27e-05	0.0349			intracellular organelle part (GO:0044446)	5375	14	57.1	-	0.25	5.19e-13	5.62e-10
		response to organic substance (GO:0010033)	1915	42	19.93	+	2.11	6.5e-06	0.00296			chloroplast thylakoid (GO:0009534)	519	18	5.4	+	3.33	1.35e-05	0.00163			macromolecule metabolic process (GO:0043170)	5005	27	53.17	-	0.51	3.26e-05	0.0214			organelle part (GO:0044422)	5381	14	57.16	-	0.24	5.22e-13	2.83e-10
		response to external stimulus (GO:0009605)	1387	30	14.43	+	2.08	0.000199	0.0453			plastid thylakoid (GO:0031976)	520	18	5.41	+	3.33	1.38e-05	0.0015			cellular macromolecule metabolic process (GO:0044260)	3853	19	40.93	-	0.46	8.33e-05	0.0328			organelle membrane (GO:0031090)	2119	5	22.51	-	0.22	1.16e-05	0.0007
		response to stress (GO:0006950)	3157	59	32.85	+	1.8	9.96e-06	0.00421			extracellular region (GO:0005576)	3169	62	32.98	+	1.88	1.07e-06	0.00029			protein metabolic process (GO:0019538)	3183	14	33.81	-	0.41	9.5e-05	0.0351			intracellular non-membrane-bounded organelle (GO:0043232)	1672	3	17.76	-	0.17	3.2e-05	0.00173
		response to stimulus (GO:0050896)	5729	94	59.61	+	1.58	2.5e-06	0.00185													cellular protein metabolic process (GO:0044267)	2869	11	30.48	-	0.36	4.34e-05	0.0256			non-membrane-bounded organelle (GO:0043228)	1672	3	17.76	-	0.17	3.2e-05	0.00165
		primary metabolic process (GO:0044238)	6595	39	68.63	-	0.57	1.93e-05	0.00713													macromolecule modification (GO:0043412)	2357	8	25.04	-	0.32	8.18e-05	0.0372			whole membrane (GO:0098805)	964	1	10.24	-	0.1	0.000608	0.0264
		cellular macromolecule metabolic process (GO:0044260)	3853	19	40.09	-	0.47	0.000143	0.0339													gene expression (GO:0010467)	1523	3	16.18	-	0.19	0.000136	0.0473			protein-containing complex (GO:0032991)	3159	3	33.56	-	0.09	6.5e-12	2.35e-09
		macromolecule metabolic process (GO:0043170)	5005	24	52.08	-	0.46	4.41e-06	0.00237																							catalytic complex (GO:1902494)	1110	1	11.79	-	0.08	0.000135	0.00608
		cellular component organization or biogenesis (GO:0071840)	2836	11	29.51	-	0.37	0.000111	0.0287																							envelope (GO:0031975)	1189	1	12.63	-	0.08	6.28e-05	0.00309
		nucleobase-containing compound metabolic process (GO:0006139)	2027	3	21.09	-	0.14	1.66e-06	0.0014																							organelle envelope (GO:0031967)	1189	1	12.63	-	0.08	6.28e-05	0.00296
		cellular macromolecule biosynthetic process (GO:0034645)	1214	1	12.63	-	0.08	6.24e-05	0.0176																							nuclear part (GO:0044428)	1396	1	14.83	-	0.07	9.45e-06	0.000731
		macromolecule biosynthetic process (GO:0009059)	1262	1	13.13	-	0.08	4.29e-05	0.0141																							intracellular organelle lumen (GO:0070013)	1244	0	13.22	-	< 0.01	2.57e-06	0.000398
		RNA metabolic process (GO:0016070)	1264	0	13.15	-	< 0.01	2.54e-06	0.00167																							nuclear lumen (GO:0031981)	1019	0	10.83	-	< 0.01	2.87e-05	0.00164
		cellular localization (GO:0051641)	901	0	9.38	-	< 0.01	0.000143	0.0353																							membrane-enclosed lumen (GO:0031974)	1244	0	13.22	-	< 0.01	2.57e-06	0.000348
		nucleic acid metabolic process (GO:0090304)	1666	0	17.34	-	< 0.01	4.53e-08	0.000134																							organelle lumen (GO:0043233)	1244	0	13.22	-	< 0.01	2.57e-06	0.00031
		gene expression (GO:0010467)	1523	0	15.85	-	< 0.01	1.45e-07	0.000214
		organelle organization (GO:0006996)	1594	0	16.59	-	< 0.01	6.37e-08	0.000126

## Sheet: WS & sku5 - MUT vs. WT
Context		Biological Process GO Term Enrichments - Upregulated DEGs										Cellular Component GO Term Enrichments - Upregulated DEGs										Biological Process GO Term Enrichments - Downregulated DEGs										Cellular Component GO Term Enrichments - Downregulated DEGs
GC 4d		GO biological process complete	Arabidopsis thaliana - REFLIST (27581)	Input (59)	Expected	+/-	Fold-Enrichment	Raw p-value	FDR
		response to metal ion (GO:0010038)	478	8	1.02	+	7.82	8.71e-06	0.0258				N.S.E.										N.S.E.										N.S.E.
		response to inorganic substance (GO:0010035)	945	12	2.02	+	5.94	6.92e-07	0.00409
		response to chemical (GO:0042221)	2776	18	5.94	+	3.03	1.27e-05	0.025
GC 8d
			N.S.E.										N.S.E.										N.S.E.
FLT 4d		GO biological process complete	Arabidopsis thaliana - REFLIST (27581)	Input (224)	Expected	+/-	Fold-Enrichment	Raw p-value	FDR																							GO cellular component complete	Arabidopsis thaliana - REFLIST (27581)	Input (53)	Expected	+/-	Fold-Enrichment	Raw p-value	FDR
		regulation of seed dormancy process (GO:2000033)	13	4	0.11	+	37.89	8.99e-06	0.00409				N.S.E.										N.S.E.									chloroplast ribulose bisphosphate carboxylase complex (GO:0009573)	3	3	0.01	+	> 100	1.33e-07	0.000144
		regulation of seed maturation (GO:2000034)	21	4	0.17	+	23.45	4.54e-05	0.0128																							ribulose bisphosphate carboxylase complex (GO:0048492)	3	3	0.01	+	> 100	1.33e-07	7.19e-05
		dormancy process (GO:0022611)	29	4	0.24	+	16.98	0.00014	0.0223																							anchored component of plasma membrane (GO:0046658)	170	5	0.33	+	15.31	2.16e-05	0.00468
		seed dormancy process (GO:0010162)	29	4	0.24	+	16.98	0.00014	0.0217																							apoplast (GO:0048046)	488	9	0.94	+	9.6	4.02e-07	0.000145
		seed maturation (GO:0010431)	53	6	0.43	+	13.94	8.07e-06	0.00398																							intrinsic component of plasma membrane (GO:0031226)	348	6	0.67	+	8.97	5.85e-05	0.0106
		oligosaccharide biosynthetic process (GO:0009312)	50	5	0.41	+	12.31	8.13e-05	0.016																							extracellular region (GO:0005576)	3169	18	6.09	+	2.96	1.47e-05	0.00399
		oligosaccharide metabolic process (GO:0009311)	74	5	0.6	+	8.32	0.000451	0.0485
		negative regulation of post-embryonic development (GO:0048581)	111	7	0.9	+	7.76	4.96e-05	0.0127
		circadian rhythm (GO:0007623)	108	6	0.88	+	6.84	0.000331	0.0399
		negative regulation of multicellular organismal process (GO:0051241)	129	7	1.05	+	6.68	0.000121	0.0211
		response to gibberellin (GO:0009739)	143	7	1.16	+	6.03	0.000223	0.0313
		negative regulation of developmental process (GO:0051093)	144	7	1.17	+	5.99	0.000232	0.0319
		response to carbohydrate (GO:0009743)	145	7	1.18	+	5.94	0.000241	0.0324
		anatomical structure maturation (GO:0071695)	169	8	1.37	+	5.83	9.93e-05	0.0189
		multicellular organism reproduction (GO:0032504)	178	8	1.45	+	5.53	0.00014	0.0212
		developmental maturation (GO:0021700)	188	8	1.53	+	5.24	0.0002	0.0289
		response to heat (GO:0009408)	220	9	1.79	+	5.04	0.000107	0.0192
		response to salicylic acid (GO:0009751)	200	8	1.62	+	4.93	0.000299	0.0385
		lipid localization (GO:0010876)	206	8	1.67	+	4.78	0.000362	0.042
		response to antibiotic (GO:0046677)	304	11	2.47	+	4.46	5.44e-05	0.0129
		response to temperature stimulus (GO:0009266)	622	22	5.05	+	4.36	1.47e-08	2.17e-05
		response to oxidative stress (GO:0006979)	425	13	3.45	+	3.77	6.17e-05	0.014
		regulation of post-embryonic development (GO:0048580)	387	11	3.14	+	3.5	0.000415	0.0463
		response to cold (GO:0009409)	428	12	3.48	+	3.45	0.000257	0.0338
		response to abscisic acid (GO:0009737)	554	15	4.5	+	3.33	6.49e-05	0.0137
		response to alcohol (GO:0097305)	558	15	4.53	+	3.31	7.01e-05	0.0143
		positive regulation of nucleobase-containing compound metabolic process (GO:0045935)	524	14	4.26	+	3.29	0.00013	0.0214
		positive regulation of RNA metabolic process (GO:0051254)	506	13	4.11	+	3.16	0.000326	0.0401
		response to lipid (GO:0033993)	751	19	6.1	+	3.12	1.71e-05	0.00724
		seed development (GO:0048316)	726	18	5.9	+	3.05	3.71e-05	0.011
		response to acid chemical (GO:0001101)	1178	29	9.57	+	3.03	1.58e-07	0.000187
		fruit development (GO:0010154)	757	18	6.15	+	2.93	6.26e-05	0.0137
		response to drug (GO:0042493)	593	14	4.82	+	2.91	0.000442	0.0484
		response to oxygen-containing compound (GO:1901700)	1595	37	12.95	+	2.86	1.14e-08	3.36e-05
		reproductive structure development (GO:0048608)	1219	28	9.9	+	2.83	1.01e-06	0.000856
		reproductive system development (GO:0061458)	1221	28	9.92	+	2.82	1.05e-06	0.000773
		positive regulation of cellular metabolic process (GO:0031325)	752	17	6.11	+	2.78	0.00018	0.0267
		response to abiotic stimulus (GO:0009628)	2099	45	17.05	+	2.64	2.45e-09	1.45e-05
		positive regulation of metabolic process (GO:0009893)	805	17	6.54	+	2.6	0.00039	0.0443
		positive regulation of cellular process (GO:0048522)	1010	21	8.2	+	2.56	9.96e-05	0.0184
		developmental process involved in reproduction (GO:0003006)	1444	30	11.73	+	2.56	2.99e-06	0.00177
		post-embryonic development (GO:0009791)	1477	30	12	+	2.5	4.64e-06	0.00249
		response to inorganic substance (GO:0010035)	945	19	7.67	+	2.48	0.000324	0.0408
		reproductive process (GO:0022414)	1727	32	14.03	+	2.28	2.03e-05	0.00708
		reproduction (GO:0000003)	1737	32	14.11	+	2.27	2.14e-05	0.00705
		positive regulation of biological process (GO:0048518)	1271	23	10.32	+	2.23	0.000359	0.0425
		response to organic substance (GO:0010033)	1915	34	15.55	+	2.19	1.85e-05	0.00728
		system development (GO:0048731)	1830	31	14.86	+	2.09	0.000123	0.0208
		response to chemical (GO:0042221)	2776	47	22.55	+	2.08	1.83e-06	0.0012
		response to stress (GO:0006950)	3157	52	25.64	+	2.03	8.11e-07	0.000799
		multicellular organism development (GO:0007275)	2613	42	21.22	+	1.98	1.89e-05	0.00699
		multicellular organismal process (GO:0032501)	2853	44	23.17	+	1.9	3.68e-05	0.0115
		anatomical structure development (GO:0048856)	2965	45	24.08	+	1.87	4.95e-05	0.0133
		developmental process (GO:0032502)	3147	47	25.56	+	1.84	4.97e-05	0.0122
		response to stimulus (GO:0050896)	5729	84	46.53	+	1.81	1.17e-08	2.31e-05
FLT 8d
			N.S.E.										N.S.E.										N.S.E.										N.S.E.

## Sheet: WS & sku5 - FLT vs. GC
Context		Biological Process GO Term Enrichments - Upregulated DEGs										Cellular Component GO Term Enrichments - Upregulated DEGs										Biological Process GO Term Enrichments - Downregulated DEGs										Cellular Component GO Term Enrichments - Downregulated DEGs
WS 4d		GO biological process complete	Arabidopsis thaliana - REFLIST (27581)	Input (49)	Expected	+/-	Fold-Enrichment	Raw p-value	FDR			GO cellular component complete	Arabidopsis thaliana - REFLIST (27581)	Input (49)	Expected	+/-	Fold-Enrichment	Raw p-value	FDR
		response to chemical (GO:0042221)	2776	16	4.93	+	3.24	1.46e-05	0.0432			chloroplast ribulose bisphosphate carboxylase complex (GO:0009573)	3	2	0.01	+	> 100	3.07e-05	0.0166				N.S.E.										N.S.E.
		response to stimulus (GO:0050896)	5729	24	10.18	+	2.36	1.07e-05	0.0634			ribulose bisphosphate carboxylase complex (GO:0048492)	3	2	0.01	+	> 100	3.07e-05	0.0111
												extracellular region (GO:0005576)	3169	17	5.63	+	3.02	1.84e-05	0.0199
WS 8d		GO biological process complete	Arabidopsis thaliana - REFLIST (27581)	Input (70)	Expected	+/-	Fold-Enrichment	Raw p-value	FDR																							GO cellular component complete	Arabidopsis thaliana - REFLIST (27581)	Input (45)	Expected	+/-	Fold-Enrichment	Raw p-value	FDR
		chromatin remodeling (GO:0006338)	46	4	0.11	+	35.8	6.67e-06	0.0394				N.S.E.										N.S.E.									extracellular region (GO:0005576)	3169	15	5.17	+	2.9	9.51e-05	0.0147
																																intracellular (GO:0005622)	21258	21	34.68	-	0.61	9.54e-06	0.0103
																																intracellular part (GO:0044424)	21258	21	34.68	-	0.61	9.54e-06	0.00517
																																intracellular organelle (GO:0043229)	19520	19	31.85	-	0.6	9.43e-05	0.017
																																organelle (GO:0043226)	19561	19	31.91	-	0.6	9.13e-05	0.0198
																																intracellular membrane-bounded organelle (GO:0043231)	19207	18	31.34	-	0.57	5.45e-05	0.0148
																																membrane-bounded organelle (GO:0043227)	19316	18	31.52	-	0.57	5.01e-05	0.0181
sku5 4d		GO biological process complete	Arabidopsis thaliana - REFLIST (27581)	Input (379)	Expected	+/-	Fold-Enrichment	Raw p-value	FDR													GO biological process complete	Arabidopsis thaliana - REFLIST (27581)	Input (176)	Expected	+/-	Fold-Enrichment	Raw p-value	FDR			GO cellular component complete	Arabidopsis thaliana - REFLIST (27581)	Input (176)	Expected	+/-	Fold-Enrichment	Raw p-value	FDR
		response to hydrogen peroxide (GO:0042542)	78	11	1.07	+	10.26	3.49e-08	3.44e-05				N.S.E.									suberin biosynthetic process (GO:0010345)	20	5	0.13	+	39.18	4.64e-07	0.000686			extracellular region (GO:0005576)	3169	45	20.22	+	2.23	3.09e-07	0.000335
		chlorophyll metabolic process (GO:0015994)	56	7	0.77	+	9.1	2.29e-05	0.00542													response to far red light (GO:0010218)	51	5	0.33	+	15.36	2.85e-05	0.021
		response to high light intensity (GO:0009644)	81	10	1.11	+	8.98	4.51e-07	0.000333													phenylpropanoid metabolic process (GO:0009698)	141	10	0.9	+	11.11	4.71e-08	0.000139
		porphyrin-containing compound metabolic process (GO:0006778)	69	8	0.95	+	8.44	9.86e-06	0.00278													phenylpropanoid biosynthetic process (GO:0009699)	116	8	0.74	+	10.81	1.31e-06	0.00155
		tetrapyrrole metabolic process (GO:0033013)	71	8	0.98	+	8.2	1.19e-05	0.00307													response to karrikin (GO:0080167)	129	8	0.82	+	9.72	2.78e-06	0.00274
		cellular response to carbohydrate stimulus (GO:0071322)	54	6	0.74	+	8.09	0.000161	0.0227													secondary metabolite biosynthetic process (GO:0044550)	180	10	1.15	+	8.71	4.04e-07	0.000797
		ethylene-activated signaling pathway (GO:0009873)	87	9	1.2	+	7.53	6.45e-06	0.00191													response to gibberellin (GO:0009739)	143	7	0.91	+	7.67	5.02e-05	0.033
		response to light intensity (GO:0009642)	156	13	2.14	+	6.06	5.81e-07	0.000382													secondary metabolic process (GO:0019748)	371	17	2.37	+	7.18	5.24e-10	3.1e-06
		cellular response to ethylene stimulus (GO:0071369)	109	9	1.5	+	6.01	3.43e-05	0.00751													response to abiotic stimulus (GO:0009628)	2099	31	13.39	+	2.31	1.2e-05	0.0101
		phosphorelay signal transduction system (GO:0000160)	112	9	1.54	+	5.85	4.18e-05	0.00883													response to stimulus (GO:0050896)	5729	59	36.56	+	1.61	8.21e-05	0.0486
		response to ethylene (GO:0009723)	216	15	2.97	+	5.05	7.03e-07	0.000416
		response to reactive oxygen species (GO:0000302)	176	12	2.42	+	4.96	1.09e-05	0.00292
		response to toxic substance (GO:0009636)	207	14	2.84	+	4.92	2.21e-06	0.000934
		response to antibiotic (GO:0046677)	304	19	4.18	+	4.55	1.1e-07	9.33e-05
		response to carbohydrate (GO:0009743)	145	9	1.99	+	4.52	0.000265	0.032
		negative regulation of response to stimulus (GO:0048585)	208	12	2.86	+	4.2	5.13e-05	0.00978
		response to heat (GO:0009408)	220	12	3.02	+	3.97	8.53e-05	0.0148
		response to temperature stimulus (GO:0009266)	622	32	8.55	+	3.74	4.98e-10	1.47e-06
		response to oxidative stress (GO:0006979)	425	20	5.84	+	3.42	3.49e-06	0.00129
		response to cold (GO:0009409)	428	18	5.88	+	3.06	4.44e-05	0.00906
		response to drug (GO:0042493)	593	23	8.15	+	2.82	1.39e-05	0.00342
		response to radiation (GO:0009314)	760	29	10.44	+	2.78	1.42e-06	0.000647
		response to light stimulus (GO:0009416)	739	28	10.15	+	2.76	2.47e-06	0.000975
		hormone-mediated signaling pathway (GO:0009755)	542	19	7.45	+	2.55	0.000269	0.0318
		response to lipid (GO:0033993)	751	26	10.32	+	2.52	2.56e-05	0.00582
		response to oxygen-containing compound (GO:1901700)	1595	55	21.92	+	2.51	7.4e-10	1.46e-06
		response to abscisic acid (GO:0009737)	554	19	7.61	+	2.5	0.00035	0.0398
		response to alcohol (GO:0097305)	558	19	7.67	+	2.48	0.000381	0.0425
		cellular response to organic substance (GO:0071310)	765	26	10.51	+	2.47	5.2e-05	0.00962
		response to inorganic substance (GO:0010035)	945	32	12.99	+	2.46	5.86e-06	0.00182
		response to acid chemical (GO:0001101)	1178	39	16.19	+	2.41	7.21e-07	0.000387
		response to abiotic stimulus (GO:0009628)	2099	67	28.84	+	2.32	1.86e-10	1.1e-06
		cellular response to chemical stimulus (GO:0070887)	963	30	13.23	+	2.27	5.7e-05	0.0102
		response to organic substance (GO:0010033)	1915	58	26.31	+	2.2	2.42e-08	2.87e-05
		negative regulation of biological process (GO:0048519)	1036	30	14.24	+	2.11	0.000194	0.0267
		response to hormone (GO:0009725)	1599	46	21.97	+	2.09	4.22e-06	0.00147
		response to endogenous stimulus (GO:0009719)	1615	46	22.19	+	2.07	4.77e-06	0.00157
		response to chemical (GO:0042221)	2776	78	38.15	+	2.04	1.81e-09	2.67e-06
		regulation of transcription, DNA-templated (GO:0006355)	2112	51	29.02	+	1.76	0.000135	0.021
		regulation of RNA biosynthetic process (GO:2001141)	2113	51	29.04	+	1.76	0.000136	0.0206
		regulation of nucleic acid-templated transcription (GO:1903506)	2113	51	29.04	+	1.76	0.000136	0.02
		regulation of RNA metabolic process (GO:0051252)	2186	51	30.04	+	1.7	0.000258	0.0318
		regulation of nucleobase-containing compound metabolic process (GO:0019219)	2242	52	30.81	+	1.69	0.0003	0.0348
		regulation of cellular biosynthetic process (GO:0031326)	2384	55	32.76	+	1.68	0.000215	0.0283
		regulation of biosynthetic process (GO:0009889)	2408	55	33.09	+	1.66	0.000236	0.0304
		response to stress (GO:0006950)	3157	71	43.38	+	1.64	4.49e-05	0.00885
		regulation of cellular metabolic process (GO:0031323)	2865	63	39.37	+	1.6	0.000253	0.0318
		response to stimulus (GO:0050896)	5729	120	78.72	+	1.52	8.3e-07	0.000409
		regulation of biological process (GO:0050789)	4997	99	68.67	+	1.44	0.000126	0.0201
		biological regulation (GO:0065007)	5678	109	78.02	+	1.4	0.000201	0.027
		phosphate-containing compound metabolic process (GO:0006796)	1678	7	23.06	-	0.3	0.000123	0.0203
		phosphorylation (GO:0016310)	1184	3	16.27	-	0.18	0.000149	0.0215
		protein phosphorylation (GO:0006468)	892	1	12.26	-	0.08	9.67e-05	0.0163
sku5 8d																						GO biological process complete	Arabidopsis thaliana - REFLIST (27581)	Input (159)	Expected	+/-	Fold-Enrichment	Raw p-value	FDR
			N.S.E.										N.S.E.									photoprotection (GO:0010117)	10	3	0.06	+	52.04	5.07e-05	0.0499				N.S.E.
																						response to abiotic stimulus (GO:0009628)	2099	29	12.1	+	2.4	1.36e-05	0.0201
																						primary metabolic process (GO:0044238)	6595	15	38.02	-	0.39	3.8e-06	0.0112
																						nitrogen compound metabolic process (GO:0006807)	5737	12	33.07	-	0.36	7.79e-06	0.0154
																						cellular macromolecule metabolic process (GO:0044260)	3853	6	22.21	-	0.27	4.3e-05	0.0509
																						macromolecule metabolic process (GO:0043170)	5005	7	28.85	-	0.24	4.18e-07	0.00247

## Sheet: WS & sku5 - 4d vs. 8d
Context		Biological Process GO Term Enrichments - Upregulated DEGs										Cellular Component GO Term Enrichments - Upregulated DEGs										Biological Process GO Term Enrichments - Downregulated DEGs										Cellular Component GO Term Enrichments - Downregulated DEGs
WS GC		GO biological process complete	Arabidopsis thaliana - REFLIST (27581)	Input (267)	Expected	+/-	Fold-Enrichment	Raw p-value	FDR			GO cellular component complete	Arabidopsis thaliana - REFLIST (27581)	Input (267)	Expected	+/-	Fold-Enrichment	Raw p-value	FDR
		(1->3)-beta-D-glucan biosynthetic process (GO:0006075)	12	3	0.12	+	25.82	0.000364	0.0489			plant-type cell wall (GO:0009505)	373	14	3.61	+	3.88	2.52e-05	0.0137				N.S.E.										N.S.E.
		(1->3)-beta-D-glucan metabolic process (GO:0006074)	12	3	0.12	+	25.82	0.000364	0.0479			apoplast (GO:0048046)	488	15	4.72	+	3.18	0.000116	0.021
		response to desiccation (GO:0009269)	22	4	0.21	+	18.78	0.000105	0.0213			cell wall (GO:0005618)	756	20	7.32	+	2.73	6.71e-05	0.0182
		auxin homeostasis (GO:0010252)	37	5	0.36	+	13.96	4.97e-05	0.0122			external encapsulating structure (GO:0030312)	758	20	7.34	+	2.73	6.95e-05	0.0151
		cellular response to reactive oxygen species (GO:0034614)	46	5	0.45	+	11.23	0.000128	0.0229			extracellular region (GO:0005576)	3169	61	30.68	+	1.99	2.1e-07	0.000228
		negative regulation of flower development (GO:0009910)	57	5	0.55	+	9.06	0.000323	0.0478			mitochondrion (GO:0005739)	4135	18	40.03	-	0.45	6.16e-05	0.0223
		negative regulation of post-embryonic development (GO:0048581)	111	7	1.07	+	6.51	0.000147	0.0255
		negative regulation of developmental process (GO:0051093)	144	8	1.39	+	5.74	0.000115	0.0212
		negative regulation of multicellular organismal process (GO:0051241)	129	7	1.25	+	5.61	0.000351	0.0483
		response to reactive oxygen species (GO:0000302)	176	9	1.7	+	5.28	7.92e-05	0.018
		lipid localization (GO:0010876)	206	9	1.99	+	4.51	0.000246	0.0393
		regulation of shoot system development (GO:0048831)	263	10	2.55	+	3.93	0.000328	0.0463
		response to oxidative stress (GO:0006979)	425	16	4.11	+	3.89	6.43e-06	0.00253
		response to cold (GO:0009409)	428	14	4.14	+	3.38	0.000105	0.0207
		response to abscisic acid (GO:0009737)	554	18	5.36	+	3.36	1.19e-05	0.00415
		response to alcohol (GO:0097305)	558	18	5.4	+	3.33	1.31e-05	0.00431
		regulation of multicellular organismal process (GO:0051239)	579	18	5.61	+	3.21	2.11e-05	0.00623
		response to temperature stimulus (GO:0009266)	622	19	6.02	+	3.16	1.57e-05	0.00489
		regulation of multicellular organismal development (GO:2000026)	535	16	5.18	+	3.09	9.4e-05	0.0199
		response to lipid (GO:0033993)	751	22	7.27	+	3.03	6.3e-06	0.00266
		response to acid chemical (GO:0001101)	1178	32	11.4	+	2.81	2.29e-07	0.00135
		regulation of developmental process (GO:0050793)	720	19	6.97	+	2.73	0.000105	0.0201
		response to inorganic substance (GO:0010035)	945	24	9.15	+	2.62	2.36e-05	0.00635
		cellular response to organic substance (GO:0071310)	765	19	7.41	+	2.57	0.000224	0.0368
		response to oxygen-containing compound (GO:1901700)	1595	38	15.44	+	2.46	4.82e-07	0.000951
		response to external stimulus (GO:0009605)	1387	33	13.43	+	2.46	3.34e-06	0.00219
		response to hormone (GO:0009725)	1599	38	15.48	+	2.45	5.03e-07	0.000744
		response to endogenous stimulus (GO:0009719)	1615	38	15.63	+	2.43	6.02e-07	0.000713
		cellular response to chemical stimulus (GO:0070887)	963	22	9.32	+	2.36	0.000291	0.0453
		developmental process involved in reproduction (GO:0003006)	1444	32	13.98	+	2.29	2.21e-05	0.00624
		reproductive structure development (GO:0048608)	1219	27	11.8	+	2.29	7.74e-05	0.0183
		reproductive system development (GO:0061458)	1221	27	11.82	+	2.28	7.93e-05	0.0174
		response to organic substance (GO:0010033)	1915	42	18.54	+	2.27	8.3e-07	0.000818
		system development (GO:0048731)	1830	39	17.72	+	2.2	5.57e-06	0.00275
		post-embryonic development (GO:0009791)	1477	30	14.3	+	2.1	0.000175	0.0295
		response to chemical (GO:0042221)	2776	55	26.87	+	2.05	3.62e-07	0.00107
		multicellular organism development (GO:0007275)	2613	50	25.3	+	1.98	4.66e-06	0.00251
		response to abiotic stimulus (GO:0009628)	2099	40	20.32	+	1.97	4.31e-05	0.0111
		reproduction (GO:0000003)	1737	33	16.82	+	1.96	0.000328	0.0474
		developmental process (GO:0032502)	3147	58	30.46	+	1.9	1.65e-06	0.00139
		multicellular organismal process (GO:0032501)	2853	52	27.62	+	1.88	1.11e-05	0.00412
		anatomical structure development (GO:0048856)	2965	54	28.7	+	1.88	6.28e-06	0.00286
		response to stress (GO:0006950)	3157	57	30.56	+	1.87	4.4e-06	0.0026
		response to stimulus (GO:0050896)	5729	89	55.46	+	1.6	2.19e-06	0.00162
		protein phosphorylation (GO:0006468)	892	0	8.64	-	< 0.01	0.000317	0.0481
WS FLT		GO biological process complete	Arabidopsis thaliana - REFLIST (27581)	Input (210)	Expected	+/-	Fold-Enrichment	Raw p-value	FDR			GO cellular component complete	Arabidopsis thaliana - REFLIST (27581)	Input (210)	Expected	+/-	Fold-Enrichment	Raw p-value	FDR
		carbon fixation (GO:0015977)	20	6	0.15	+	39.4	3.52e-08	4.16e-05			chloroplast ribulose bisphosphate carboxylase complex (GO:0009573)	3	3	0.02	+	> 100	8.37e-06	0.00227				N.S.E.										N.S.E.
		response to red light (GO:0010114)	69	5	0.53	+	9.52	0.000248	0.0489			ribulose bisphosphate carboxylase complex (GO:0048492)	3	3	0.02	+	> 100	8.37e-06	0.00181
		gravitropism (GO:0009630)	83	6	0.63	+	9.49	5.98e-05	0.0161			stromule (GO:0010319)	35	4	0.27	+	15.01	0.000212	0.0121
		tropism (GO:0009606)	102	7	0.78	+	9.01	1.98e-05	0.0073			apoplast (GO:0048046)	488	21	3.72	+	5.65	3.65e-10	3.95e-07
		response to gravity (GO:0009629)	91	6	0.69	+	8.66	9.67e-05	0.0238			thylakoid (GO:0009579)	595	21	4.53	+	4.64	1.07e-08	5.78e-06
		response to karrikin (GO:0080167)	129	8	0.98	+	8.14	1.01e-05	0.00459			chloroplast thylakoid membrane (GO:0009535)	408	12	3.11	+	3.86	9.22e-05	0.00833
		response to light intensity (GO:0009642)	156	7	1.19	+	5.89	0.000251	0.0478			plastid thylakoid membrane (GO:0055035)	409	12	3.11	+	3.85	9.43e-05	0.00786
		photosynthesis (GO:0015979)	189	8	1.44	+	5.56	0.000134	0.0305			chloroplast thylakoid (GO:0009534)	519	15	3.95	+	3.8	1.49e-05	0.0027
		response to oxidative stress (GO:0006979)	425	17	3.24	+	5.25	5.15e-08	5.08e-05			plastid thylakoid (GO:0031976)	520	15	3.96	+	3.79	1.53e-05	0.00237
		lipid localization (GO:0010876)	206	8	1.57	+	5.1	0.000235	0.0497			thylakoid membrane (GO:0042651)	428	12	3.26	+	3.68	0.000142	0.00908
		response to toxic substance (GO:0009636)	207	8	1.58	+	5.08	0.000243	0.0496			photosynthetic membrane (GO:0034357)	429	12	3.27	+	3.67	0.000145	0.00875
		generation of precursor metabolites and energy (GO:0006091)	352	12	2.68	+	4.48	2.33e-05	0.00767			thylakoid part (GO:0044436)	471	13	3.59	+	3.63	8.77e-05	0.00865
		response to temperature stimulus (GO:0009266)	622	20	4.74	+	4.22	1.05e-07	7.79e-05			chloroplast envelope (GO:0009941)	681	16	5.19	+	3.09	8.74e-05	0.00947
		response to water deprivation (GO:0009414)	346	11	2.63	+	4.18	9.34e-05	0.024			plastid envelope (GO:0009526)	700	16	5.33	+	3	0.000119	0.0086
		response to water (GO:0009415)	353	11	2.69	+	4.09	0.000111	0.0262			chloroplast stroma (GO:0009570)	769	17	5.86	+	2.9	0.000108	0.00836
		response to cold (GO:0009409)	428	13	3.26	+	3.99	3.42e-05	0.0106			plastid stroma (GO:0009532)	779	17	5.93	+	2.87	0.000126	0.00851
		response to radiation (GO:0009314)	760	20	5.79	+	3.46	2.19e-06	0.0013			organelle subcompartment (GO:0031984)	896	18	6.82	+	2.64	0.000216	0.0117
		response to light stimulus (GO:0009416)	739	19	5.63	+	3.38	5.51e-06	0.00271			cell wall (GO:0005618)	756	15	5.76	+	2.61	0.000822	0.0424
		response to abiotic stimulus (GO:0009628)	2099	52	15.98	+	3.25	3.32e-14	9.82e-11			external encapsulating structure (GO:0030312)	758	15	5.77	+	2.6	0.000843	0.0415
		oxidation-reduction process (GO:0055114)	942	20	7.17	+	2.79	4.57e-05	0.0135			chloroplast part (GO:0044434)	1452	26	11.06	+	2.35	6.54e-05	0.00886
		response to inorganic substance (GO:0010035)	945	20	7.2	+	2.78	4.77e-05	0.0134			plastid part (GO:0044435)	1469	26	11.18	+	2.32	7.55e-05	0.0091
		response to oxygen-containing compound (GO:1901700)	1595	33	12.14	+	2.72	2.21e-07	0.000145			extracellular region (GO:0005576)	3169	49	24.13	+	2.03	1.3e-06	0.000471
		response to acid chemical (GO:0001101)	1178	24	8.97	+	2.68	1.49e-05	0.00628
		response to external stimulus (GO:0009605)	1387	28	10.56	+	2.65	3.22e-06	0.00173
		response to organic substance (GO:0010033)	1915	38	14.58	+	2.61	6.62e-08	5.6e-05
		response to chemical (GO:0042221)	2776	53	21.14	+	2.51	4.64e-10	6.86e-07
		response to stress (GO:0006950)	3157	58	24.04	+	2.41	1.57e-10	3.09e-07
		response to hormone (GO:0009725)	1599	29	12.17	+	2.38	1.87e-05	0.00738
		response to endogenous stimulus (GO:0009719)	1615	29	12.3	+	2.36	2.15e-05	0.00747
		response to stimulus (GO:0050896)	5729	94	43.62	+	2.15	8.65e-15	5.12e-11
		macromolecule metabolic process (GO:0043170)	5005	18	38.11	-	0.47	0.000139	0.0305
sku5 GC		GO biological process complete	Arabidopsis thaliana - REFLIST (27581)	Input (206)	Expected	+/-	Fold-Enrichment	Raw p-value	FDR			GO cellular component complete	Arabidopsis thaliana - REFLIST (27581)	Input (206)	Expected	+/-	Fold-Enrichment	Raw p-value	FDR			GO biological process complete	Arabidopsis thaliana - REFLIST (27581)	Input (237)	Expected	+/-	Fold-Enrichment	Raw p-value	FDR			GO cellular component complete	Arabidopsis thaliana - REFLIST (27581)	Input (237)	Expected	+/-	Fold-Enrichment	Raw p-value	FDR
		response to desiccation (GO:0009269)	22	4	0.16	+	24.34	3.86e-05	0.012			apoplast (GO:0048046)	488	16	3.64	+	4.39	1.27e-06	0.00138			syncytium formation (GO:0006949)	16	4	0.14	+	29.09	2.24e-05	0.0165			anchored component of membrane (GO:0031225)	316	10	2.72	+	3.68	0.000521	0.0188
		cellular response to reactive nitrogen species (GO:1902170)	41	5	0.31	+	16.33	2.28e-05	0.00844			plasmodesma (GO:0009506)	953	19	7.12	+	2.67	0.000123	0.0334			plant-type cell wall loosening (GO:0009828)	38	5	0.33	+	15.31	3.18e-05	0.0171			cell wall (GO:0005618)	756	20	6.5	+	3.08	1.24e-05	0.00112
		cellular response to inorganic substance (GO:0071241)	77	6	0.58	+	10.43	3.62e-05	0.0119			cell-cell junction (GO:0005911)	953	19	7.12	+	2.67	0.000123	0.0267			response to nematode (GO:0009624)	76	7	0.65	+	10.72	7.14e-06	0.00704			external encapsulating structure (GO:0030312)	758	20	6.51	+	3.07	1.29e-05	0.000932
		response to reactive oxygen species (GO:0000302)	176	10	1.31	+	7.61	1.39e-06	0.000684			symplast (GO:0055044)	953	19	7.12	+	2.67	0.000123	0.0223			phenylpropanoid biosynthetic process (GO:0009699)	116	8	1	+	8.03	1.16e-05	0.00981			extracellular region (GO:0005576)	3169	60	27.23	+	2.2	4.4e-09	1.19e-06
		response to toxic substance (GO:0009636)	207	9	1.55	+	5.82	3.61e-05	0.0126			cell junction (GO:0030054)	953	19	7.12	+	2.67	0.000123	0.0191			phenylpropanoid metabolic process (GO:0009698)	141	8	1.21	+	6.6	4.38e-05	0.0185			cell periphery (GO:0071944)	4199	58	36.08	+	1.61	0.000256	0.0103
		response to oxidative stress (GO:0006979)	425	16	3.17	+	5.04	2.18e-07	0.000143			extracellular region (GO:0005576)	3169	46	23.67	+	1.94	9.52e-06	0.00516			secondary metabolite biosynthetic process (GO:0044550)	180	10	1.55	+	6.47	5.81e-06	0.00859			intracellular (GO:0005622)	21258	151	182.67	-	0.83	3.97e-06	0.000479
		response to abscisic acid (GO:0009737)	554	17	4.14	+	4.11	1.41e-06	0.000641			mitochondrion (GO:0005739)	4135	12	30.88	-	0.39	7.25e-05	0.0262			secondary metabolic process (GO:0019748)	371	14	3.19	+	4.39	6.31e-06	0.00746			intracellular part (GO:0044424)	21258	151	182.67	-	0.83	3.97e-06	0.000431
		response to alcohol (GO:0097305)	558	17	4.17	+	4.08	1.55e-06	0.000654													macromolecule metabolic process (GO:0043170)	5005	18	43.01	-	0.42	5.65e-06	0.0111			membrane-bounded organelle (GO:0043227)	19316	131	165.98	-	0.79	2.19e-06	0.000339
		response to lipid (GO:0033993)	751	20	5.61	+	3.57	1.37e-06	0.000735													cellular macromolecule metabolic process (GO:0044260)	3853	13	33.11	-	0.39	4.31e-05	0.0196			intracellular membrane-bounded organelle (GO:0043231)	19207	130	165.04	-	0.79	2.39e-06	0.000324
		response to inorganic substance (GO:0010035)	945	25	7.06	+	3.54	6.75e-08	7.98e-05													nucleobase-containing compound metabolic process (GO:0006139)	2027	3	17.42	-	0.17	4.18e-05	0.0206			intracellular organelle (GO:0043229)	19520	132	167.73	-	0.79	1.27e-06	0.000229
		response to acid chemical (GO:0001101)	1178	29	8.8	+	3.3	2.52e-08	4.96e-05													organelle organization (GO:0006996)	1594	1	13.7	-	0.07	2.83e-05	0.0168			organelle (GO:0043226)	19561	132	168.09	-	0.79	8.49e-07	0.000184
		ion transport (GO:0006811)	658	15	4.91	+	3.05	0.000162	0.048													RNA metabolic process (GO:0016070)	1264	0	10.86	-	< 0.01	2.71e-05	0.0178			cytoplasm (GO:0005737)	14521	96	124.78	-	0.77	0.000239	0.00996
		response to oxygen-containing compound (GO:1901700)	1595	36	11.91	+	3.02	3.85e-09	1.14e-05													nucleic acid metabolic process (GO:0090304)	1666	0	14.32	-	< 0.01	6.71e-07	0.00397			cytoplasmic part (GO:0044444)	12257	78	105.32	-	0.74	0.000373	0.0139
		response to hormone (GO:0009725)	1599	33	11.94	+	2.76	1.48e-07	0.000125													gene expression (GO:0010467)	1523	0	13.09	-	< 0.01	2.33e-06	0.00689			chloroplast (GO:0009507)	5248	22	45.1	-	0.49	5.64e-05	0.00305
		response to endogenous stimulus (GO:0009719)	1615	33	12.06	+	2.74	1.85e-07	0.000137																							plastid (GO:0009536)	5292	22	45.47	-	0.48	4.18e-05	0.00283
		response to chemical (GO:0042221)	2776	55	20.73	+	2.65	1.46e-11	8.66e-08																							intracellular organelle part (GO:0044446)	5375	10	46.19	-	0.22	1.3e-11	7.02e-09
		response to external stimulus (GO:0009605)	1387	27	10.36	+	2.61	6.55e-06	0.00258																							organelle part (GO:0044422)	5381	10	46.24	-	0.22	1.31e-11	4.74e-09
		response to organic substance (GO:0010033)	1915	37	14.3	+	2.59	1.18e-07	0.000117																							chloroplast part (GO:0044434)	1452	1	12.48	-	0.08	9e-05	0.00407
		response to stress (GO:0006950)	3157	49	23.58	+	2.08	8.16e-07	0.000483																							plastid part (GO:0044435)	1469	1	12.62	-	0.08	5.86e-05	0.00302
		response to abiotic stimulus (GO:0009628)	2099	32	15.68	+	2.04	0.000172	0.0486																							intracellular non-membrane-bounded organelle (GO:0043232)	1672	1	14.37	-	0.07	1.24e-05	0.00104
		response to stimulus (GO:0050896)	5729	77	42.79	+	1.8	5.84e-08	8.63e-05																							non-membrane-bounded organelle (GO:0043228)	1672	1	14.37	-	0.07	1.24e-05	0.000963
																																catalytic complex (GO:1902494)	1110	0	9.54	-	< 0.01	0.000146	0.00632
																																ribonucleoprotein complex (GO:1990904)	910	0	7.82	-	< 0.01	0.000686	0.0232
																																nuclear part (GO:0044428)	1396	0	12	-	< 0.01	7.97e-06	0.000785
																																protein-containing complex (GO:0032991)	3159	0	27.14	-	< 0.01	5.88e-13	6.38e-10
																																intracellular organelle lumen (GO:0070013)	1244	0	10.69	-	< 0.01	4.32e-05	0.00275
																																organelle subcompartment (GO:0031984)	896	0	7.7	-	< 0.01	0.000678	0.0237
																																nuclear lumen (GO:0031981)	1019	0	8.76	-	< 0.01	0.000324	0.0126
																																envelope (GO:0031975)	1189	0	10.22	-	< 0.01	6.27e-05	0.00309
																																membrane-enclosed lumen (GO:0031974)	1244	0	10.69	-	< 0.01	4.32e-05	0.0026
																																organelle lumen (GO:0043233)	1244	0	10.69	-	< 0.01	4.32e-05	0.00246
																																organelle envelope (GO:0031967)	1189	0	10.22	-	< 0.01	6.27e-05	0.00295
sku5 FLT		GO biological process complete	Arabidopsis thaliana - REFLIST (27581)	Input (517)	Expected	+/-	Fold-Enrichment	Raw p-value	FDR													GO biological process complete	Arabidopsis thaliana - REFLIST (27581)	Input (263)	Expected	+/-	Fold-Enrichment	Raw p-value	FDR			GO cellular component complete	Arabidopsis thaliana - REFLIST (27581)	Input (263)	Expected	+/-	Fold-Enrichment	Raw p-value	FDR
		response to hydrogen peroxide (GO:0042542)	78	12	1.46	+	8.21	9.89e-08	3.44e-05				N.S.E.									sucrose catabolic process (GO:0005987)	11	3	0.1	+	28.6	0.000281	0.0326			cell wall (GO:0005618)	756	22	7.21	+	3.05	5.49e-06	0.00198
		seed maturation (GO:0010431)	53	8	0.99	+	8.05	1.56e-05	0.00288													indoleacetic acid biosynthetic process (GO:0009684)	11	3	0.1	+	28.6	0.000281	0.0319			external encapsulating structure (GO:0030312)	758	22	7.23	+	3.04	5.72e-06	0.00155
		response to high light intensity (GO:0009644)	81	10	1.52	+	6.59	6.91e-06	0.00141													oligosaccharide catabolic process (GO:0009313)	16	4	0.15	+	26.22	3.35e-05	0.00565			extracellular region (GO:0005576)	3169	64	30.22	+	2.12	9.01e-09	9.76e-06
		hyperosmotic salinity response (GO:0042538)	62	7	1.16	+	6.02	0.000276	0.034													indoleacetic acid metabolic process (GO:0009683)	12	3	0.11	+	26.22	0.000349	0.0389			cell periphery (GO:0071944)	4199	66	40.04	+	1.65	3.21e-05	0.00496
		response to light intensity (GO:0009642)	156	16	2.92	+	5.47	1.34e-07	3.78e-05													syncytium formation (GO:0006949)	16	4	0.15	+	26.22	3.35e-05	0.0055			mitochondrion (GO:0005739)	4135	18	39.43	-	0.46	8.02e-05	0.0109
		rhythmic process (GO:0048511)	119	12	2.23	+	5.38	5.8e-06	0.00123													S-glycoside biosynthetic process (GO:0016144)	42	9	0.4	+	22.47	1.12e-09	3.32e-06			protein-containing complex (GO:0032991)	3159	8	30.12	-	0.27	1.25e-06	0.000675
		response to toxic substance (GO:0009636)	207	20	3.88	+	5.15	9.35e-09	4.25e-06													glucosinolate biosynthetic process (GO:0019761)	42	9	0.4	+	22.47	1.12e-09	2.21e-06			nuclear part (GO:0044428)	1396	2	13.31	-	0.15	0.000294	0.0354
		response to reactive oxygen species (GO:0000302)	176	17	3.3	+	5.15	1.21e-07	3.58e-05													glycosinolate biosynthetic process (GO:0019758)	42	9	0.4	+	22.47	1.12e-09	1.66e-06			envelope (GO:0031975)	1189	0	11.34	-	< 0.01	1.9e-05	0.00412
		circadian rhythm (GO:0007623)	108	10	2.02	+	4.94	6.74e-05	0.0102													suberin biosynthetic process (GO:0010345)	20	4	0.19	+	20.97	7.12e-05	0.0098			organelle envelope (GO:0031967)	1189	0	11.34	-	< 0.01	1.9e-05	0.00343
		lipid localization (GO:0010876)	206	17	3.86	+	4.4	9.42e-07	0.000232													glycosyl compound biosynthetic process (GO:1901659)	63	10	0.6	+	16.65	1.76e-09	2.08e-06
		response to oxidative stress (GO:0006979)	425	34	7.97	+	4.27	7.83e-12	9.26e-09													sucrose metabolic process (GO:0005985)	32	5	0.31	+	16.39	2.46e-05	0.00486
		anatomical structure maturation (GO:0071695)	169	13	3.17	+	4.1	3.53e-05	0.00596													regulation of timing of transition from vegetative to reproductive phase (GO:0048510)	34	5	0.32	+	15.42	3.2e-05	0.00574
		response to antibiotic (GO:0046677)	304	23	5.7	+	4.04	5.15e-08	2.03e-05													regulation of timing of meristematic phase transition (GO:0048506)	34	5	0.32	+	15.42	3.2e-05	0.00558
		multicellular organism reproduction (GO:0032504)	178	13	3.34	+	3.9	5.81e-05	0.00929													plant-type cell wall loosening (GO:0009828)	38	5	0.36	+	13.8	5.2e-05	0.0075
		lipid transport (GO:0006869)	179	13	3.36	+	3.87	6.13e-05	0.00954													regulation of development, heterochronic (GO:0040034)	46	6	0.44	+	13.68	9.49e-06	0.00244
		multicellular organismal reproductive process (GO:0048609)	171	12	3.21	+	3.74	0.000158	0.0217													plant-type cell wall modification (GO:0009827)	59	6	0.56	+	10.66	3.47e-05	0.00555
		response to water deprivation (GO:0009414)	346	24	6.49	+	3.7	1.21e-07	3.76e-05													disaccharide metabolic process (GO:0005984)	60	6	0.57	+	10.49	3.79e-05	0.00561
		developmental maturation (GO:0021700)	188	13	3.52	+	3.69	9.76e-05	0.0144													oligosaccharide metabolic process (GO:0009311)	74	7	0.71	+	9.92	1.19e-05	0.00293
		response to water (GO:0009415)	353	24	6.62	+	3.63	1.71e-07	4.39e-05													response to nematode (GO:0009624)	76	7	0.72	+	9.66	1.39e-05	0.00317
		response to salicylic acid (GO:0009751)	200	13	3.75	+	3.47	0.000174	0.0234													cellular hormone metabolic process (GO:0034754)	56	5	0.53	+	9.36	0.00028	0.0331
		response to heat (GO:0009408)	220	14	4.12	+	3.39	0.000122	0.0176													secondary metabolite biosynthetic process (GO:0044550)	180	16	1.72	+	9.32	6.75e-11	4e-07
		response to abscisic acid (GO:0009737)	554	34	10.38	+	3.27	5.25e-09	2.82e-06													sulfur compound biosynthetic process (GO:0044272)	142	12	1.35	+	8.86	2.87e-08	2.42e-05
		response to temperature stimulus (GO:0009266)	622	38	11.66	+	3.26	7.25e-10	4.76e-07													cell wall modification (GO:0042545)	120	9	1.14	+	7.87	3.99e-06	0.00157
		response to alcohol (GO:0097305)	558	34	10.46	+	3.25	6.22e-09	3.07e-06													S-glycoside metabolic process (GO:0016143)	137	10	1.31	+	7.65	1.46e-06	0.000861
		response to drug (GO:0042493)	593	33	11.12	+	2.97	7.96e-08	2.94e-05													glucosinolate metabolic process (GO:0019760)	137	10	1.31	+	7.65	1.46e-06	0.000782
		response to cold (GO:0009409)	428	23	8.02	+	2.87	1.28e-05	0.00251													glycosinolate metabolic process (GO:0019757)	137	10	1.31	+	7.65	1.46e-06	0.000717
		response to lipid (GO:0033993)	751	39	14.08	+	2.77	3e-08	1.27e-05													plant-type cell wall organization (GO:0009664)	117	8	1.12	+	7.17	2.58e-05	0.00478
		response to inorganic substance (GO:0010035)	945	49	17.71	+	2.77	4.86e-10	3.6e-07													regulation of meristem development (GO:0048509)	123	7	1.17	+	5.97	0.000244	0.0294
		response to acid chemical (GO:0001101)	1178	59	22.08	+	2.67	2.65e-11	2.24e-08													glycosyl compound metabolic process (GO:1901657)	205	11	1.95	+	5.63	7.28e-06	0.00227
		response to light stimulus (GO:0009416)	739	37	13.85	+	2.67	1.63e-07	4.39e-05													monocarboxylic acid biosynthetic process (GO:0072330)	210	11	2	+	5.49	9.04e-06	0.00243
		response to radiation (GO:0009314)	760	38	14.25	+	2.67	1.14e-07	3.75e-05													anatomical structure formation involved in morphogenesis (GO:0048646)	193	10	1.84	+	5.43	2.53e-05	0.00482
		response to oxygen-containing compound (GO:1901700)	1595	79	29.9	+	2.64	1.22e-14	3.62e-11													secondary metabolic process (GO:0019748)	371	19	3.54	+	5.37	6.98e-09	6.88e-06
		response to osmotic stress (GO:0006970)	666	32	12.48	+	2.56	2.6e-06	0.000615													cell wall organization (GO:0071555)	260	13	2.48	+	5.24	2.26e-06	0.000955
		response to salt stress (GO:0009651)	590	27	11.06	+	2.44	4.46e-05	0.00733													carbohydrate catabolic process (GO:0016052)	182	9	1.74	+	5.19	9.03e-05	0.0121
		response to abiotic stimulus (GO:0009628)	2099	95	39.35	+	2.41	3.79e-15	2.24e-11													external encapsulating structure organization (GO:0045229)	296	14	2.82	+	4.96	1.71e-06	0.00078
		response to chemical (GO:0042221)	2776	110	52.04	+	2.11	1.36e-13	2.68e-10													hormone biosynthetic process (GO:0042446)	179	8	1.71	+	4.69	0.000424	0.0456
		cellular response to chemical stimulus (GO:0070887)	963	38	18.05	+	2.11	3.24e-05	0.00564													sulfur compound metabolic process (GO:0006790)	378	15	3.6	+	4.16	5.74e-06	0.002
		cellular response to organic substance (GO:0071310)	765	30	14.34	+	2.09	0.000232	0.0304													plant-type cell wall organization or biogenesis (GO:0071669)	229	9	2.18	+	4.12	0.000463	0.0489
		response to organic substance (GO:0010033)	1915	75	35.9	+	2.09	3.38e-09	2e-06													hormone metabolic process (GO:0042445)	255	10	2.43	+	4.11	0.00023	0.0284
		response to hormone (GO:0009725)	1599	58	29.97	+	1.94	2.83e-06	0.000644													organic acid biosynthetic process (GO:0016053)	464	16	4.42	+	3.62	1.52e-05	0.00322
		response to stress (GO:0006950)	3157	114	59.18	+	1.93	1.45e-11	1.43e-08													carboxylic acid biosynthetic process (GO:0046394)	464	16	4.42	+	3.62	1.52e-05	0.0031
		response to endogenous stimulus (GO:0009719)	1615	58	30.27	+	1.92	3.41e-06	0.000747													monocarboxylic acid metabolic process (GO:0032787)	429	14	4.09	+	3.42	9.16e-05	0.012
		response to stimulus (GO:0050896)	5729	176	107.39	+	1.64	4.18e-12	6.18e-09													cell wall organization or biogenesis (GO:0071554)	430	14	4.1	+	3.41	9.38e-05	0.0121
		multicellular organism development (GO:0007275)	2613	75	48.98	+	1.53	0.000273	0.0343													lipid biosynthetic process (GO:0008610)	500	16	4.77	+	3.36	3.65e-05	0.00567
		primary metabolic process (GO:0044238)	6595	87	123.62	-	0.7	0.000135	0.019													small molecule biosynthetic process (GO:0044283)	629	19	6	+	3.17	1.48e-05	0.00324
		cellular macromolecule metabolic process (GO:0044260)	3853	44	72.22	-	0.61	0.000237	0.0304													cellular lipid metabolic process (GO:0044255)	674	19	6.43	+	2.96	3.7e-05	0.00561
		macromolecule metabolic process (GO:0043170)	5005	57	93.82	-	0.61	1.36e-05	0.00259													oxoacid metabolic process (GO:0043436)	1009	28	9.62	+	2.91	6.8e-07	0.000503
		nucleobase-containing compound metabolic process (GO:0006139)	2027	18	38	-	0.47	0.000314	0.0379													lipid metabolic process (GO:0006629)	829	23	7.9	+	2.91	7.11e-06	0.00234
		nucleic acid metabolic process (GO:0090304)	1666	13	31.23	-	0.42	0.000332	0.0392													organic acid metabolic process (GO:0006082)	1011	28	9.64	+	2.9	7.06e-07	0.000464
		protein phosphorylation (GO:0006468)	892	2	16.72	-	0.12	1.92e-05	0.00344													carboxylic acid metabolic process (GO:0019752)	864	21	8.24	+	2.55	0.000114	0.0143
																						carbohydrate metabolic process (GO:0005975)	808	19	7.7	+	2.47	0.000359	0.0394
																						small molecule metabolic process (GO:0044281)	1504	34	14.34	+	2.37	4.04e-06	0.00149
																						organic substance biosynthetic process (GO:1901576)	2664	49	25.4	+	1.93	8.69e-06	0.00245
																						biosynthetic process (GO:0009058)	2782	51	26.53	+	1.92	7.42e-06	0.00219
																						cellular biosynthetic process (GO:0044249)	2518	45	24.01	+	1.87	5.68e-05	0.008
																						gene expression (GO:0010467)	1523	1	14.52	-	0.07	1.38e-05	0.00326
