# Supplementary material for: Root Skewing-Associated Genes Impact the Spaceflight Response of Arabidopsis thaliana
Source: Front Plant Sci. 2020 Mar 4;11:239. doi: 10.3389/fpls.2020.00239 (PMC7064724; doi:10.3389/fpls.2020.00239)
Supplement: Supplementary file 1 [file Data_Sheet_1.zip › File S2.XLSX]

## Sheet: Col-0 & spr1
Supplementary File 1: Fully annotated DEG Heatmaps. The heatmaps presented in Figures 4, 5, 6, 9, 10, 11 are fully annotated with AGI Gene IDs and G:Profiler (Raudvere et al., 2019) names. Differential expression values are given in Log2(Fold-Change), where upregulation refers to higher expression in the first context of the comparison (e.g. FLT in the FLT vs. GC comparison). Only those DEGs with…
spr1 vs. Col-0 DEGs							Col-0 & spr1 DEGs - FLT vs. GC							Col-0 & spr1 DEGs - 4d vs. 8d
Gene ID	GC 4d	GC 8d	FLT 4d	FLT 8d	Name		Gene ID	Col-0 4d	Col-0 8d	spr1 4d	spr1 8d	Name		Gene ID	Col-0 GC	Col-0 FLT	spr1 GC	spr1 FLT	Name
AT1G02450	2.61097	1.65095	1.53879	1.60889	NIMIN-1		AT1G11185	1.23134	1.09677	0.819197	1.22311	AT1G11185		AT1G02920	1.10634	0.552432	0.432416	0.683107	GSTF7
AT1G02920	0.484979	1.15842	0.55925	0.427866	GSTF7		AT1G18570	1.44591	1.09711	1.75026	1.29002	MYB51		AT1G03850	0.45602	1.21155	0.837304	1.78965	AT1G03850
AT1G67148	1.26838	0.713328	1.17883	0.819838	AT1G67148		AT1G49570	3.87476	2.17258	3.31166	3.101	PER10		AT1G08090	2.72446	3.17275	2.50211	3.03672	NRT2.1
AT2G13810	2.10373	1.42351	2.32252	1.68541	ALD1		AT1G60010	1.36115	0.865888	1.02526	1.09786	AT1G60010		AT1G09310	3.33323	3.62468	2.37833	3.91195	AT1G09310
AT4G10500	2.4016	1.64794	1.63043	1.47952	DLO1		AT1G76410	1.65279	0.784717	2.44729	1.93686	ATL8		AT1G09932	1.09762	0.758506	0.686393	0.846623	AT1G09932
AT5G22270	1.56844	1.29452	1.29181	1.20687	SIED1		AT2G20520	0.706974	1.21773	0.987789	0.864537	FLA6		AT1G11600	1.9043	1.79318	1.96345	1.87936	CYP77B1
AT5G39190	2.02666	1.24883	3.07484	1.20473	GER2		AT2G25900	2.30041	1.16641	3.20563	1.32834	ATCTH		AT1G14870	0.478241	0.700596	0.764443	1.04959	PCR2
AT5G41280	1.39646	1.47689	1.11324	1.52168	CRRSP57		AT4G24015	1.4365	0.710577	1.48882	1.09363	RHA4A		AT1G15670	0.426164	0.818184	1.22676	1.12629	AT1G15670
AT5G45080	2.00885	1.30403	1.67446	1.39692	PP2A6		AT4G32480	2.26719	0.940597	2.20506	1.55867	AT4G32480		AT1G18970	0.920376	1.23816	0.457204	1.29939	GLP1
AT1G52130	2.35922	10	1.64293		JAL13		AT5G07860	1.02144	0.680922	0.920205	0.654372	AT5G07860		AT1G22150	1.57411	1.47325	1.7395	1.36041	SULTR1;3
AT2G02580	2.18343	2.71644	1.68882		CYP71B9		AT5G19120	1.1402	0.621117	1.59929	1.29422	AT5G19120		AT1G29020	0.781996	1.20939	0.822879	1.30521	AT1G29020
AT4G25560	0.694862	0.624939	1.35423		LAF1		AT5G19890	1.49155	1.21516	1.86818	1.82386	PER59		AT1G31580	4.29701	4.15515	3.85576	4.85008	ECS1
AT5G44460	0.955023	0.559835	1.06274		CML43		AT5G61440	0.925055	0.464747	1.45936	0.935475	ACHT5		AT1G31885	0.835233	1.17258	1.23314	1.62815	NIP3-1
AT3G56275	1.23547	0.892346		0.875478	AT3G56275		AT5G61590	2.21499	0.889969	3.17923	2.3677	ERF107		AT1G35310	3.57517	3.0261	2.07263	3.05963	MLP168
AT5G04120	1.84532	2.47862		0.816292	IPSP		AT4G17788	2.48579	1.82179	1.72845	-2.74014	MIR160B		AT1G44050	1.09354	0.592039	1.12471	0.701242	AT1G44050
AT5G42600	1.28884	2.37571		0.686889	MRN1		AT1G17180	1.36298	0.617923	1.03075		GSTU25		AT1G45015	2.25461	1.34453	1.98043	1.33472	AT1G45015
AT1G65970	0.968379		1.79819	0.789439	PRXIIC		AT1G17710	1.82945	10	3.27245		AT1G17710		AT1G52200	0.524163	0.885649	1.22304	1.33596	PCR8
AT1G70810	1.3839		1.15302	0.892663	CAR7		AT4G08950	0.973205	0.351094	1.12631		EXO		AT1G54890	0.765976	1.24111	1.49624	0.837445	AT1G54890
AT2G25510	1.47791		1.09739	1.16521	AT2G25510		AT1G64660	1.64952	1.56146		1.01443	MGL		AT1G56430	1.05319	0.976032	1.44309	1.2149	NAS4
AT5G22555	1.03461		1.14511	1.07703	AT5G22555		AT3G55720	1.20234	0.918879		1.03928	AT3G55720		AT1G61080	1.26529	1.49325	2.16783	1.46342	AT1G61080
AT5G64890	1.06325		1.09573	0.738453	PEP2		AT4G23590	0.929773	1.269		0.80605	AT4G23590		AT1G66200	0.889016	0.788347	1.03536	1.10434	ATGSR2
AT2G02990	1.35068	1.41011			RNS1		AT5G10990	1.28663	0.888683		0.674119	AT5G10990		AT1G67105	1.42188	0.948891	1.42419	1.32892	AT1G67105
AT3G12230	10	10			SCPL14		AT5G37990	1.68446	0.550985		0.501504	AT5G37990		AT1G68010	1.30927	1.38982	1.57631	1.95885	HPR
AT5G39130	2.88702	1.74305			AT5G39130		AT1G03850	0.53755		1.70871	0.760667	AT1G03850		AT1G68450	0.695052	1.01384	0.883503	1.19615	VQ8
AT1G60095	1.24754		1.23143		AT1G60095		AT1G06160	1.63058		1.79325	1.34278	ERF094		AT1G68740	1.19079	0.793604	1.31522	0.737182	PHO1-H1
AT2G21900	2.08187		2.57479		WRKY59		AT1G10140	0.646171		1.11681	0.626203	AT1G10140		AT1G73120	1.77023	3.90062	2.79116	2.44123	AT1G73120
AT2G29320	0.678894		1.08406		AT2G29320		AT1G15670	0.507359		0.990023	1.09608	AT1G15670		AT1G78340	1.04481	1.21409	0.762634	1.49587	GSTU22
AT3G08770	1.00932		0.585763		LTP6		AT1G19530	1.35661		1.4816	1.14621	AT1G19530		AT1G78460	0.479792	1.30029	1.71842	2.02038	AT1G78460
AT4G09780	1.84078		1.90059		AT4G09780		AT1G76590	1.48326		2.34529	1.14828	AT1G76590		AT1G79450	0.51885	0.743467	0.622327	1.01493	ALIS5
AT4G10860	3.17104		2.45022		AT4G10860		AT2G28570	0.696329		1.51829	0.649467	AT2G28570		AT2G02250	1.19161	1.23497	1.54126	2.47385	PP2B2
AT5G39160	2.38542		3.22544		GLP2A		AT3G15630	1.092		2.07265	0.983858	AT3G15630		AT2G04110	1.31751	1.00564	0.886105	1.05089	AT2G04110
AT1G68825	0.686328		-1.04039		DVL5		AT3G18773	1.99917		1.56112	1.14204	ATL77		AT2G04460	4.85527	2.83069	3.43583	2.34328	AT2G04460
AT1G32610	1.03708				AT1G32610		AT3G56400	0.961072		2.25317	0.75328	WRKY70		AT2G13360	1.01196	2.38391	0.829739	2.10236	AGT1
AT1G44010	2.47112				AT1G44010		AT3G60490	1.1842		1.19574	0.769257	ERF035		AT2G19060	1.97338	2.0533	1.53449	2.25211	AT2G19060
AT1G47395	1.25208				AT1G47395		AT4G06746	0.990607		1.76934	1.17223	RAP2-9		AT2G22122	1.2606	1.7203	2.0726	0.940679	AT2G22122
AT1G47400	1.10553				AT1G47400		AT4G28270	1.03143		1.89366	1.02472	RMA2		AT2G25240	0.989518	1.13277	1.10107	1.11208	AT2G25240
AT1G47405	1.7911				AT1G47405		AT4G28850	0.970834		2.00343	1.35534	XTH26		AT2G25510	1.08922	2.17654	1.92243	2.10921	AT2G25510
AT1G48268	1.11509				AT1G48268		AT4G31800	1.32079		1.2009	0.909837	WRKY18		AT2G28160	1.00863	0.789159	1.44734	1.24479	FIT
AT1G73965	1.03233				CLE13		AT4G36040	0.923306		1.43728	0.948154	ATJ11		AT2G29340	0.586628	0.632286	1.45328	1.06512	AT2G29340
AT1G76620	1.0834				AT1G76620		AT4G36410	1.14347		2.1649	0.918504	UBC17		AT2G29740	1.3663	0.647055	0.707761	0.761738	UGT71C2
AT2G22122	1.08095				AT2G22122		AT5G14070	1.94979		1.70256	1.62195	GRXC8		AT2G29995	0.678426	0.721199	1.08659	1.1685	PSY3
AT3G27070	1.10846				TOM20-1		AT5G20820	1.502		2.58743	1.39193	SAUR76		AT2G35585	0.709971	0.509882	1.58409	1.09845	AT2G35585
AT3G58850	1.06265				PAR2		AT5G22920	1.52127		3.05528	1.13119	RZPF34		AT2G37750	0.564024	1.12417	0.891877	1.57108	AT2G37750
AT4G05095	1.57318				AT4G05095		AT5G28770	0.736664		1.62846	0.789643	BZIP63		AT2G38230	1.48486	1.25257	1.76213	1.66457	PDX11
AT4G30180	1.12086				BHLH146		AT5G38940	0.883083		4.08678	1.55793	AT5G38940		AT2G38530	0.764855	1.6836	0.72482	1.41612	LTP2
AT5G41290	1.54129				CRRSP58		AT5G44005	1.30654		0.80686	0.825598	AT5G44005		AT2G38540	0.571328	0.741134	1.05146	0.858501	LTP1
AT5G53450	1.67411				PAP14		AT5G49450	2.98238		3.67729	2.05022	BZIP1		AT2G38940	2.01363	1.22669	1.76076	0.716563	PHT1-4
AT2G03680	-7.45222	-6.77637	-7.21772	-6.96784	SPR1		AT5G56550	2.80373		4.04317	2.04639	OXS3		AT2G39518	1.0297	1.15338	1.28144	1.41268	AT2G39518
AT3G29644	-1.12255	-1.07355	-1.18712	-1.48814	AT3G29644		AT5G59780	0.698475		1.04249	0.896812	MYB59		AT2G39530	1.03897	1.23707	0.965415	1.56499	AT2G39530
AT1G12805	-1.94814	-1.76905		1.43812	AT1G12805		AT5G60680	1.48597		1.91553	0.995879	AT5G60680		AT2G39730	1.10296	1.29796	1.17345	1.71558	RCA
AT2G39530	-1.26532	-1.19056		-0.543415	AT2G39530		AT5G63160	1.26331		2.93861	1.65309	BT1		AT2G43510	2.60349	2.51879	0.786594	2.21601	ATTI1
AT5G38940	-3.76224	-2.47712		-0.771703	AT5G38940		AT5G65207	1.80831		2.0803	1.24248	AT5G65207		AT2G43820	1.46674	1.26218	0.853354	1.28501	UGT74F2
AT3G29410	-1.54507	0.888352			TPS25		AT5G67190	0.886317		1.68121	1.1943	ERF010		AT2G45180	1.37868	1.35615	1.3467	1.18813	AT2G45180
AT1G61130	-1.65429	-1.23678			SCPL32		AT5G38020	0.815734		1.23949	-0.554461	AT5G38020		AT3G01290	0.638091	0.849795	0.791792	1.31584	HIR3
AT1G62510	-1.28505	-0.709757			AT1G62510		AT1G05680	1.01	2.02897			UGT74E2		AT3G01420	1.14197	1.51928	0.727633	1.41937	DOX1
AT1G67110	-0.850521	-1.04279			CYP735A2		AT1G26945	1.47318	1.08829			PRE6		AT3G02040	1.43214	1.00593	0.842451	0.795435	GDPD1
AT3G22121	-1.28803	-1.20941			AT3G22121		AT1G74890	1.51218	1.04321			ARR15		AT3G02620	1.48702	0.887029	2.20462	1.17538	AT3G02620
AT4G08770	-1.10843	-0.414185			PER37		AT2G02990	1.36321	0.836273			RNS1		AT3G08700	1.49531	1.20466	2.46989	1.62866	UBC12
AT4G16600	-1.01284	-1.18608			PGSIP7		AT2G16005	0.519672	1.40745			ROSY1		AT3G09922	1.95119	1.87531	1.80995	1.36095	IPS1
AT4G28850	-0.826952	-1.18033			XTH26		AT2G39980	1.17525	1.70642			AT2G39980		AT3G11260	0.750264	1.65412	1.55338	1.74603	WOX5
AT3G24480	-0.977635		-1.10121		LRX4		AT2G41070	1.06163	0.68976			EEL		AT3G12240	1.6838	1.00975	1.68668	1.16394	SCPL15
AT4G11320	-1.20393		-0.669566		RDL5		AT2G43660	1.17925	0.83333			AT2G43660		AT3G14415	0.948078	0.996207	0.912182	1.12112	AT3G14415
AT4G13390	-1.48937		-0.71676		AT4G13390		AT5G14360	1.77052	1.11378			AT5G14360		AT3G14420	2.23237	3.29157	2.73375	3.44278	GLO1
AT4G18670	-1.17771		-0.940542		LRX5		AT5G44417	1.78769	1.30935			AT5G44417		AT3G21720	1.40764	2.69017	1.50178	2.72471	ICL
AT5G06630	-1.29944		-0.663337		AT5G06630		AT5G59080	1.7085	1.08471			AT5G59080		AT3G23190	0.788679	0.898723	1.10198	1.17328	AT3G23190
AT5G49630	-1.24347		-0.979492		AAP6		AT1G10990	0.796836		1.11257		AT1G10990		AT3G26830	0.975893	0.842435	1.15683	0.575938	CYP71B15
AT2G01610	-1.57367			0.494695	AT2G01610		AT1G21130	1.00359		1.65787		IGMT4		AT3G46900	0.316632	0.672033	0.912156	1.04923	COPT2
AT1G43590	-2.11177			-3.72547	AT1G43590		AT1G23390	0.696719		1.63123		AT1G23390		AT3G53480	0.812798	0.946527	0.732984	1.03244	ABCG37
AT1G02640	-1.13458				BXL2		AT1G80160	1.84654		2.33492		AT1G80160		AT3G59930	1.3573	1.99195	2.83572	1.89691	AT3G59930
AT1G03010	-1.30688				AT1G03010		AT1G80440	2.56082		3.54523		AT1G80440		AT4G00165	0.794951	1.07696	1.50806	1.63936	AT4G00165
AT1G20630	-1.16096				CAT1		AT2G02710	0.903596		1.7712		TLP1		AT4G01060	1.41686	2.50078	2.07166	1.78188	ETC3
AT1G21140	-1.28003				AT1G21140		AT2G20670	0.920706		1.66063		AT2G20670		AT4G12090	0.92982	0.995147	1.53937	1.22454	AT4G12090
AT1G21680	-1.09366				AT1G21680		AT2G29460	1.79847		1.83954		GSTU4		AT4G12545	1.51583	0.574918	1.98917	0.761709	AIR1B
AT1G23720	-1.23855				AT1G23720		AT2G32150	1.15571		1.78983		AT2G32150		AT4G12550	1.16241	0.339827	2.04637	0.851648	AIR1
AT1G33440	-1.26619				NPF4.4		AT2G34000	2.29513		2.58273		AT2G34000		AT4G18700	0.605963	1.81905	0.47674	1.41312	CIPK12
AT1G45201	-1.00034				ATTLL1		AT2G40000	0.910666		1.07893		HSPRO2		AT4G28270	0.622428	1.34385	1.02236	1.89644	RMA2
AT1G64625	-1.38696				BHLH157		AT2G41100	0.86663		1.60146		CML12		AT4G33120	2.26735	1.18713	1.91746	1.27449	AT4G33120
AT2G25790	-1.02994				AT2G25790		AT2G42660	0.636968		1.02848		AT2G42660		AT4G37850	2.39857	2.16377	2.01069	2.1722	BHLH25
AT3G04854	-2.12039				AT3G04854		AT2G43510	0.819836		1.6514		ATTI1		AT4G38970	0.893339	1.14367	1.9368	2.0523	FBA2
AT3G11430	-1.08632				GPAT5		AT3G10930	1.22127		1.3989		AT3G10930		AT5G03545	1.27279	0.762059	0.621611	0.413311	AT4
AT3G18660	-1.51127				GUX1		AT3G19200	1.39081		0.964483		AT3G19200		AT5G05060	1.08296	1.33974	1.05762	1.23918	AT5G05060
AT3G22120	-1.17161				CWLP		AT3G21720	1.56918		2.25349		ICL		AT5G07680	0.566862	0.871504	1.25467	1.37911	NAC079
AT3G45700	-1.2269				NPF2.4		AT3G26740	1.90408		2.3044		CCL		AT5G09660	1.46228	2.24692	2.3925	3.67815	PMDH2
AT3G47210	-1.06676				AT3G47210		AT3G44300	1.63536		1.31893		NIT2		AT5G09978	0.731846	0.732136	1.46436	1.17271	PEP7
AT3G54580	-1.25858				AT3G54580		AT3G45730	0.647111		1.48484		AT3G45730		AT5G15290	2.60581	1.43672	1.38976	1.56388	CASP5
AT3G54610	-1.01624				HAG1		AT3G48360	2.35556		3.69228		BT2		AT5G16970	1.73288	1.93535	1.48591	2.34689	AER
AT4G07960	-1.17094				CSLC12		AT3G48510	1.47199		2.35983		AT3G48510		AT5G20150	1.46287	1.20329	1.43605	0.976509	SPX1
AT4G36410	-1.16066				UBC17		AT3G52070	1.32236		1.07131		AT3G52070		AT5G25610	1.40266	2.50575	0.950971	2.32529	RD22
AT5G01890	-1.06376				PXC2		AT3G52290	0.745502		1.05046		IQD3		AT5G36270	0.854964	0.878918	1.08767	1.25924	AT5G36270
AT5G05940	-1.39725				ROPGEF5		AT3G54150	1.27238		1.95852		AT3G54150		AT5G38410	2.19814	2.72857	3.33641	3.81807	AT5G38410
AT5G10180	-1.49396				SULTR2;1		AT4G07820	0.931281		1.46977		AT4G07820		AT5G38420	4.1683	3.24031	3.88447	4.02358	RBCS-2B
AT5G26300	-2.50458				AT5G26300		AT4G19700	0.876694		1.05588		BOI		AT5G38430	3.40067	3.47593	3.51001	4.11489	RBCS-1B
AT5G46040	-2.18875				NPF5.3		AT4G35770	3.93419		3.81864		STR15		AT5G41280	1.62954	2.70878	1.5456	2.30064	CRRSP57
AT5G49870	-1.16063				JAL48		AT5G25210	0.836926		1.40991		AT5G25210		AT5G43350	1.26706	1.29144	1.35822	1.25183	PHT1-1
AT5G58160	-1.08042				FH13		AT5G51390	1.73921		1.60528		AT5G51390		AT5G43580	1.2	1.86069	1.45542	2.39278	AT5G43580
AT5G58860	-1.3601				CYP86A1		AT5G56100	1.0974		2.73786		AT5G56100		AT5G43590	1.26014	2.08624	1.78042	2.43962	AT5G43590
AT5G60020	-1.25467				LAC17		AT5G57340	1.55907		1.29004		AT5G57340		AT5G44130	1.44065	0.601186	1.51865	0.770597	FLA13
AT5G66330	-1.00792				AT5G66330		AT1G19464	3.73069			2.96517	MIR864A		AT5G44585	0.877451	1.44361	1.57624	1.1687	AT5G44585
AT2G16005		1.97411		0.336189	ROSY1		AT1G21520	2.01983				AT1G21520		AT5G47450	1.54528	0.847165	1.08247	0.894851	TIP2-3
AT2G18050		1.72628		0.675636	HIS1-3		AT1G28190	1.43373				AT1G28190		AT5G48430	1.8072	1.90695	3.44632	2.24832	AT5G48430
AT3G02480		3.97697		1.68618	AT3G02480		AT1G29270	1.06194				AT1G29270		AT5G49850	0.919826	0.602738	1.12877	0.557719	JAL46
AT3G48740		1.95905		1.2902	SWEET11		AT1G32928	1.06708				AT1G32928		AT5G50200	1.27323	1.39639	1.43124	1.80393	NRT3.1
AT5G08250		1.28044		1.52935	AT5G08250		AT1G43770	1.04767				AT1G43770		AT5G56080	1.17703	1.08682	1.13848	1.05199	NAS2
AT4G17788		2.59245		-1.96916	MIR160B		AT1G52827	1.37259				CDT1		AT5G56100	1.84985	2.90626	2.11798	4.03163	AT5G56100
AT1G02930		1.67749			GSTF6		AT1G69930	10				GSTU11		AT5G58900	0.67851	0.625378	1.26157	0.581815	AT5G58900
AT1G22290		1.38422			AT1G22290		AT2G25130	1.44435				AT2G25130		AT5G59320	0.427976	1.26375	0.374584	1.01246	LTP3
AT1G33090		1.7252			DTX22		AT3G02170	1.06193				LNG2		AT5G59590	2.1013	1.42999	3.4738	1.70177	UGT76E2
AT1G63600		1.37048			AT1G63600		AT3G23250	2.52481				MYB15		AT5G64120	1.3434	0.653192	0.7011	1.10392	PER71
AT1G69490		1.915			NAC029		AT3G23930	1.23125				AT3G23930		AT3G32980	0.592121	-0.535866	0.413498	-1.0053	PER32
AT2G03980		1.5068			AT2G03980		AT3G44260	1.57448				CAF1-9		AT2G39430	0.662706	-1.23445	-0.52313	-1.05059	DIR9
AT2G25150		1.34853			SCT		AT3G53680	1.39254				AT3G53680		AT4G04610	0.381109	-0.60726	-0.453603	-1.38989	AT4G04610
AT2G30750		3.55748			CYP71A12		AT3G56710	1.59174				SIB1		AT1G51790	0.650543	1.24865	0.822695		AT1G51790
AT2G39510		1.07277			AT2G39510		AT3G59060	1.74555				PIF5		AT2G15090	0.987014	1.46383	1.02359		KCS8
AT2G40610		1.25493			EXPA8		AT4G11880	1.5763				AGL14		AT3G23730	1.19123	0.456599	1.10348		XTH16
AT2G40670		1.86544			ARR16		AT4G24570	1.18906				PUMP4		AT4G14130	1.02056	0.470879	0.458093		XTH15
AT2G43510		1.19982			ATTI1		AT4G33800	1.00791				AT4G33800		AT4G22212	0.627381	0.724044	1.03716		AT4G22212
AT3G17520		10			AT3G17520		AT4G34250	1.37071				KCS16		AT4G33550	1.19884	1.61128	1.15506		AT4G33550
AT3G22740		1.38913			HMT3		AT4G35725	10				AT4G35725		AT5G06640	1.19547	0.762736	0.517789		AT5G06640
AT3G26740		1.77316			CCL		AT5G07550	1.84476				GRP19		AT5G17810	1.24237	1.33025	1.30668		WOX12
AT3G27884		1.07044			AT3G27884		AT5G14410	1.22012				AT5G14410		AT5G20790	1.95589	1.47223	1.66169		AT5G20790
AT3G32030		1.36958			TPS30		AT5G17350	1.70028				AT5G17350		AT5G24140	1.56819	0.777308	0.984565		SQP2
AT3G46190		3.48282			AT3G46190		AT5G28300	1.11941				AT5G28300		AT5G46940	10	10	10		AT5G46940
AT5G01110		1.22424			AT5G01110		AT5G43620	1.03105				PCFS5		ATMG01120	0.713092	1.06778	0.778024		NAD1B
AT5G17860		2.79329			CCX1		AT5G51750	1.13915				SBT1.3		ATMG01360	0.924768	1.02085	0.791159		COX1
AT5G25140		1.09379			CYP71B13		AT5G60800	1.46584				AT5G60800		AT3G02480	1.60389	1.57543	-1.79685		AT3G02480
AT5G36180		1.17225			SCPL1		AT5G42600	-1.39464	0.830948	-2.82981	-0.856795	MRN1		AT1G01070	1.04878	0.863732		0.624201	AT1G01070
AT5G42580		1.25818			CYP705A12		AT1G04770	-0.980088	-0.596887	-1.44266	-0.610158	AT1G04770		AT1G02850	0.777481	0.810191		1.17431	BGLU11
AT5G44417		1.72346			AT5G44417		AT1G06040	-1.42929	-0.952394	-2.00811	-1.33709	BBX24		AT1G05700	1.09978	1.3497		0.851476	AT1G05700
AT5G48000		1.14072			CYP708A2		AT1G54540	-1.51766	-0.801403	-1.56494	-0.696465	AT1G54540		AT1G21130	1.81478	2.56512		1.78331	IGMT4
AT5G48010		1.54486			THAS1		AT1G60270	-1.5589	-0.470515	-1.1641	-0.894643	BGLU6		AT2G23170	1.23268	1.85489		1.79855	GH3.3
AT5G55620		3.20043			AT5G55620		AT1G68795	-1.05535	-0.668198	-0.983185	-0.552398	CLE12		AT2G43570	0.791893	1.39185		1.62411	CHI
AT5G56870		1.12231			BGAL4		AT1G72490	-0.880911	-0.888355	-1.50894	-1.21935	AT1G72490		AT3G16220	0.749324	0.843625		1.3634	AT3G16220
AT5G63160		-0.621061	1.29617	0.788293	BT1		AT1G74460	-1.4274	-0.706247	-1.3459	-0.631488	AT1G74460		AT3G20340	0.950348	1.3609		1.51659	AT3G20340
AT2G05995		-10	-10	-10	AT2G05995		AT1G78530	-1.18452	-1.03301	-1.21931	-1.06514	AT1G78530		AT3G28345	0.820426	1.17241		1.01117	ABCB15
AT1G78460		-1.26153	0.946703		AT1G78460		AT2G02950	-0.807736	-0.66805	-1.00228	-0.871884	PKS1		AT3G29810	1.27509	1.42024		1.13892	COBL3
AT1G54890		-1.20962	-0.623871		AT1G54890		AT2G27370	-1.27521	-0.515892	-0.709842	-0.611235	CASP3		AT3G46530	1.03432	1.91494		1.1093	RPP13
AT1G77120		-1.64363		0.861287	ADH1		AT2G36870	-0.839551	-0.743389	-1.18609	-0.38461	XTH32		AT4G00910	1.31936	1.89321		1.46424	AT4G00910
AT4G33070		-0.761953		1.21161	PDC1		AT2G39430	-2.30792	-0.406588	-1.62699	-1.09443	DIR9		AT5G56870	1.80106	0.685111		0.943105	BGAL4
AT4G33720		-2.69235		0.740217	AT4G33720		AT2G40460	-1.3935	-0.764344	-1.50031	-1.08122	NPF5.1		AT5G66390	1.04338	-0.754772		-1.03522	PER72
AT2G41640		-1.20619		-0.778536	AT2G41640		AT2G43590	-1.1248	-0.765072	-0.616825	-0.390813	AT2G43590		AT1G02575	1.47388		1.65308	2.95557	AT1G02575
AT1G15540		-1.10013			AT1G15540		AT2G44940	-1.35928	-0.680636	-1.53931	-0.705907	ERF034		AT1G05650	2.23575		2.10657	2.08926	AT1G05650
AT1G43800		-2.34358			S-ACP-DES6		AT2G47460	-1.76418	-1.1524	-2.14013	-1.68191	MYB12		AT1G34047	2.25499		3.47077	2.26993	AT1G34047
AT1G62500		-1.3898			AT1G62500		AT3G17130	-1.7	-1.6496	-1.48687	-1.9924	AT3G17130		AT1G35350	0.916035		1.234	0.844943	PHO1-H8
AT2G05100		-1.17365			LHCB2.1		AT3G21560	-1.99547	-1.19065	-2.46219	-1.53383	UGT84A2		AT1G42970	0.465733		0.738397	1.33026	GAPB
AT2G26400		-1.13909			ARD		AT3G21890	-1.75401	-1.7983	-2.33139	-1.90271	MIP1B		AT2G16230	0.6971		1.02187	0.660736	AT2G16230
AT2G43530		-1.25541			ATTI3		AT3G22600	-1.22044	-0.282393	-1.38563	-0.342724	AT3G22600		AT2G26370	1.98601		1.87173	1.10936	AT2G26370
AT4G18280		-1.10121			AT4G18280		AT3G22620	-1.49671	-0.472025	-1.50963	-0.701718	AT3G22620		AT2G45740	0.794106		1.07143	0.979419	PEX11D
AT5G14070		-1.47951			GRXC8		AT3G22830	-1.16143	-1.50954	-1.23353	-1.11587	HSFA6B		AT3G52450	0.869456		1.07033	1.2097	PUB22
AT5G24920		-1.65773			GDU5		AT3G22840	-2.42109	-1.56747	-3.59364	-2.516	ELIP1		AT4G15417	1.43596		1.3971	1.42149	ATRTL1
AT5G59305		-1.51328			CLE46		AT3G29630	-1.22666	-0.483936	-1.38575	-0.899799	UGT79B4		AT4G18010	0.944311		1.17834	0.595813	IP5P2
AT1G03850			1.3167	0.738928	AT1G03850		AT3G44450	-1.24882	-1.16349	-1.76205	-1.20414	BIC2		AT4G33790	1.32308		0.668242	1.07775	FAR3
AT1G73120			0.907054	2.36253	AT1G73120		AT3G53420	-1.15837	-0.46173	-0.671316	-0.341258	PIP2-1		AT5G03570	1.00475		1.36416	1.14713	IREG2
AT2G37750			1.00635	0.559734	AT2G37750		AT3G55230	-2.07905	-0.538462	-1.51171	-0.79885	DIR24		AT5G25450	0.824066		1.0615	0.873962	QCR7-2
AT2G43570			1.07436	0.843657	CHI		AT3G56290	-1.50758	-1.06157	-2.00916	-1.43468	AT3G56290		AT5G33330	2.54362		4.88717	3.66794	AT5G33330
AT3G04530			1.08093	0.679014	PPCK2		AT3G62740	-1.6385	-0.557592	-1.53616	-1.14206	BGLU7		AT5G33355	2.27444		4.72578	3.37007	AT5G33355
AT4G07820			1.10163	0.83141	AT4G07820		AT4G13580	-1.8281	-0.42934	-1.20315	-0.763372	DIR18		AT5G57785	0.350002		1.23359	0.619292	AT5G57785
AT4G11650			1.32072	0.932674	OSM34		AT4G14690	-2.15494	-1.36339	-2.52733	-1.85122	ELIP2		AT5G57800	0.70996		0.914073	1.27899	CER3
AT5G13080			1.51226	0.920804	WRKY75		AT4G15248	-2.71815	-2.21708	-3.62272	-2.0373	MIP1A		AT5G42600	1.87633		0.788627	-1.17858	MRN1
AT5G19890			0.763758	1.13897	PER59		AT4G18422	-2.23474	-1.56097	-3.02126	-1.84243	AT4G18422		AT1G03010	0.977619		-0.888231	-1.27927	AT1G03010
AT1G19464			-2.86749	2.36924	MIR864A		AT4G23496	-1.4714	-1.14836	-1.53753	-0.774929	SP1L5		AT3G48740	1.3346		-1.30099	-3.64837	SWEET11
AT1G08090			1.30286		NRT2.1		AT4G25700	-1.60582	-0.897046	-0.858752	-0.871576	BETA-OHASE 1		AT1G02930	1.04348	0.756734			GSTF6
AT1G21770			1.08735		AT1G21770		AT4G27520	-1.10986	-0.601689	-0.774377	-0.940251	ENODL2		AT1G05680	2.35938	1.34621			UGT74E2
AT1G22890			1.60374		AT1G22890		AT5G07475	-1.19599	-0.591036	-1.27338	-0.594675	AT5G07475		AT1G21140	1.34598	0.951744			AT1G21140
AT1G31580			1.57952		ECS1		AT5G10100	-1.50171	-0.941435	-1.53084	-1.8981	TPPI		AT1G63180	2.39931	2.44535			UGE3
AT1G35290			1.04373		ALT1		AT5G10230	-1.78767	-0.399008	-2.83083	-0.681797	ANNAT7		AT1G64660	1.40216	1.49594			MGL
AT1G42970			1.10024		GAPB		AT5G15180	-1.63517	-0.46115	-0.984028	-1.03666	PER56		AT2G17330	1.90509	1.22024			AT2G17330
AT1G46768			1.22406		RAP2-1		AT5G15960	-0.666003	-1.93847	-0.641013	-2.10345	KIN1		AT2G27389	1.47144	1.4482			AT2G27389
AT1G51110			2.28388		PAP12		AT5G17050	-0.834992	-0.383494	-1.43324	-0.692395	UGT78D2		AT4G15160	1.14434	0.591826			AT4G15160
AT1G56010			1.01763		NAC021		AT5G17230	-1.4927	-0.657915	-1.38982	-0.936352	PSY		AT4G19520	1.32246	1.0208			AT4G19520
AT1G77145			1.38042		AT1G77145		AT5G19875	-0.737709	-0.619946	-1.18921	-0.691983	AT5G19875		AT4G22070	1.08763	1.56819			WRKY31
AT2G02250			1.32471		PP2B2		AT5G23920	-1.13617	-0.357141	-0.871596	-0.437598	AT5G23920		AT4G36880	2.71009	2.02488			CP1
AT2G15050			1.13048		LTP7		AT5G24120	-1.72306	-1.05235	-2.01571	-1.43184	SIGE		AT5G06630	1.50998	0.369498			AT5G06630
AT2G25735			1.17965		AT2G25735		AT5G47450	-1.65645	-0.953818	-0.821529	-0.62772	TIP2-3		AT5G41300	2.12838	1.91358			CRRSP59
AT2G30670			1.86164		AT2G30670		AT5G57660	-0.774354	-0.935523	-1.04297	-1.38591	COL5		AT5G52310	0.65348	1.16725			RD29A
AT2G34340			1.04117		AT2G34340		AT5G66390	-2.15587	-0.352637	-1.58496	-0.695317	PER72		AT1G05660	1.34112		0.702682		AT1G05660
AT2G35260			1.02389		AT2G35260		AT1G17400	-1.64473	-1.78376	-1.491		AT1G17400		AT1G33320	1.23727		1.43771		CGS2
AT2G35370			1.27477		GDH1		AT2G05100	-0.779783	-2.1731	-1.11972		LHCB2.1		AT1G47600	1.48775		1.19177		TGG4
AT2G41240			1.36097		BHLH100		AT2G38380	-1.06585	-0.520009	-0.979278		PER22		AT1G50420	0.563851		1.02608		SCL3
AT3G01500			2.54793		BCA1		AT2G38390	-1.21966	-0.363852	-0.646546		PER23		AT1G64680	1.7362		1.95547		AT1G64680
AT3G05727			10		AT3G05727		AT2G47560	-1.13404	-0.87149	-0.969162		ATL64		AT1G66800	1.23285		0.94396		AT1G66800
AT3G14060			1.17883		AT3G14060		AT2G48130	-1.19898	-0.58051	-1.29965		AT2G48130		AT1G76420	1.69291		1.47116		NAC031
AT3G19960			1.06629		ATM1		AT3G02885	-1.43957	-0.501592	-0.4515		GASA5		AT2G02450	1.21515		2.14483		NAC035
AT3G27650			1.49807		LBD25		AT3G32980	-1.40037	-0.26775	-1.44971		PER32		AT2G14960	1.5916		1.58018		GH3.1
AT3G44970			1.14118		AT3G44970		AT3G52740	-1.40217	-1.23096	-1.28905		BIC1		AT2G18800	1.09021		1.01819		XTH21
AT3G46186			10		AT3G46186		AT3G58190	-1.24418	-0.69319	-1.19515		LBD29		AT2G33790	1.3862		1.56644		AGP30
AT3G48360			1.15712		BT2		AT4G12545	-1.24611	-0.30045	-1.27358		AIR1B		AT2G34350	1.22129		1.02384		AT2G34350
AT3G54150			1.37135		AT3G54150		AT4G12550	-1.34242	-0.514859	-1.40444		AIR1		AT3G14850	1.01694		0.62349		TBL41
AT3G56400			1.1161		WRKY70		AT4G39510	-0.696239	-0.760877	-1.44071		CYP96A12		AT3G22570	1.03135		1.12471		AT3G22570
AT4G02075			1.30886		PIT1		AT5G06980	-1.02768	-1.39716	-2.36575		AT5G06980		AT3G24300	1.08467		1.06189		AMT1-3
AT4G04925			1.12978		AT4G04925		AT5G54230	-0.91616	-0.609026	-1.01958		MYB49		AT3G26500	1.01855		1.29292		PIRL2
AT4G25170			1.10374		AT4G25170		AT5G58780	-1.76308	-0.825807	-1.14418		AT5G58780		AT3G43890	0.988503		1.32158		AT3G43890
AT4G31875			1.2037		AT4G31875		AT1G12805	-1.10955	-1.84211		1.36848	AT1G12805		AT3G45650	1.23013		0.631689		NAXT1
AT5G02090			1.62821		AT5G02090		AT1G43800	-1.66003	-1.001		1.76613	S-ACP-DES6		AT3G50740	1.13569		1.29625		UGT72E1
AT5G14740			2.50725		BCA2		AT2G02120	-1.10488	-0.76208		-0.339978	PDF2.1		AT3G61400	0.609442		1.27181		AT3G61400
AT5G24230			1.05114		AT5G24230		AT2G35380	-1.09111	-0.412778		-0.515714	PER20		AT3G62680	1.10025		0.596622		PRP3
AT5G25110			1.27281		CIPK25		AT3G11430	-1.07069	-0.682148		-0.788883	GPAT5		AT4G05100	1.42161		1.15469		AtMYB74
AT5G27420			1.06443		ATL31		AT3G24520	-1.46889	-0.906767		-0.892117	HSFC1		AT4G10310	1.27022		0.770158		HKT1
AT5G38410			1.32765		AT5G38410		AT3G46640	-0.845058	-0.44277		-1.07218	PCL1		AT4G10370	1.33121		1.38062		AT4G10370
AT5G38420			1.56765		RBCS-2B		AT4G22460	-1.33256	-0.94742		-0.750531	AT4G22460		AT4G13620	1.23751		1.0027		ERF062
AT5G38430			1.26879		RBCS-1B		AT5G58860	-1.40872	-0.683554		-0.614125	CYP86A1		AT4G15340	0.717915		1.10877		PEN1
AT5G38710			1.25335		POX2		AT5G64700	-1.4531	-0.841692		-0.816916	AT5G64700		AT4G27030	1.35		1.14165		FAD4
AT5G42530			2.11947		AT5G42530		AT1G05260	-0.917511		-1.11033	-0.312141	PER3		AT4G34950	1.31587		1.20128		AT4G34950
AT5G46090			1.24323		DMP6		AT1G21110	-1.37051		-1.21785	-0.510573	IGMT3		AT4G37580	1.99794		2.07713		HLS1
AT5G53980			1.08105		ATHB-52		AT1G55990	-1.69048		-2.07634	-1.12514	AT1G55990		AT5G01740	0.83942		1.51526		AT5G01740
AT5G54530			1.15523		AT5G54530		AT1G62180	-0.889777		-1.06145	-0.548007	AT1G62180		AT5G04950	1.02594		1.02071		NAS1
AT5G56100			1.05097		AT5G56100		AT1G72240	-0.533236		-1.57871	-0.927811	AT1G72240		AT5G23220	1.04484		0.67691		NIC3
AT5G64110			1.24299		PER70		AT1G78510	-1.00713		-0.641514	-0.80001	SPS1		AT5G26080	1.13027		0.75902		AT5G26080
AT1G05680			-1.11281		UGT74E2		AT2G28670	-1.30488		-0.88524	-0.64358	AT2G28670		AT5G35940	0.705152		1.19265		JAL41
AT3G17110			-1.1467		AT3G17110		AT2G32300	-1.47568		-1.09655	-0.762258	UCC1		AT5G42510	1.01176		0.422692		DIR1
AT5G18950			-1.26108		AT5G18950		AT2G45680	-1.03459		-1.28504	-1.03554	TCP9		AT5G42840	1.07391		0.870752		AT5G42840
AT5G65630			-1.01069		GTE7		AT3G32030	-1.21112		-1.24693	-0.934892	TPS30		AT5G46900	1.02872		0.617554		AT5G46900
AT5G66840			-1.1333		AT5G66840		AT3G50300	-0.765049		-1.06999	-0.433732	AT3G50300		AT5G52640	1.06976		0.616112		HSP90-1
AT1G19530				1.11719	AT1G19530		AT3G57020	-1.20177		-0.71154	-0.704201	SSL9		AT2G30750	2.63863		-1.93035		CYP71A12
AT1G34460				2.21555	CYCB1;5		AT3G61750	-1.11793		-1.19468	-0.627914	AT3G61750		AT1G17710	10			3.38959	AT1G17710
AT3G05950				1.40897	AT3G05950		AT4G13620	-1.23932		-1.30723	-0.728297	ERF062		AT1G51870	1.52105			1.44606	AT1G51870
AT3G28510				3.36727	AT3G28510		AT5G23190	-1.5529		-1.94519	-0.685887	CYP86B1		AT4G01910	1.04782			0.672131	AT4G01910
AT4G15990				1.1655	AT4G15990		AT5G41040	-1.37357		-1.98936	-0.550558	HHT1		AT4G24310	0.877776			1.40484	DMP3
AT5G35935				1.57015	AT5G35935		AT5G44820	-0.734367		-1.23431	-0.987611	AT5G44820		AT4G39670	0.690893			1.13543	AT4G39670
AT5G52670				3.10775	AT5G52670		AT5G58910	-1.50272		-2.04762	-0.99384	LAC16		AT5G01490	1.165			1.39094	CAX4
AT5G64810				1.03411	WRKY51		AT1G30840	-1.11456	-0.809147			PUP4		AT5G05320	0.938973			1.16574	MO3
AT1G17380				-1.46439	TIFY11A		AT1G49450	-0.876858	-1.10603			AT1G49450		AT5G45000	1.36844			1.18163	AT5G45000
AT1G59530				-10	BZIP4		AT2G01610	-1.06696	-0.640511			AT2G01610		AT5G46040	2.02236			2.1064	NPF5.3
							AT2G03200	-1.17139	-0.551798			AT2G03200		AT3G17110	0.779327			-1.02438	AT3G17110
							AT3G01680	-1.25861	-0.572968			SEOB		AT3G45700	1.166			-0.80275	NPF2.4
							AT3G27400	-1.00712	-0.666356			AT3G27400		AT1G13110	1.3193				CYP71B7
							AT3G61400	-1.17187	-0.606386			AT3G61400		AT1G15210	1.00112				ABCG35
							AT4G33070	-1.53289	-1.68732			PDC1		AT1G16370	1.17553				AT1G16370
							AT5G01840	-1.17484	-0.750554			OFP1		AT1G19968	1.39454				AT1G19968
							AT5G46600	-1.20235	-1.12711			ALMT13		AT1G21100	1.42237				IGMT1
							AT5G46040	-1.71503		1.93502		NPF5.3		AT1G33740	3.10013				AT1G33740
							AT1G14160	-0.766031		-1.16628		AT1G14160		AT1G38131	1.02385				OFUT11
							AT1G14580	-1.32639		-1.16047		AT1G14580		AT1G43910	1.17349				AT1G43910
							AT1G33320	-1.08497		-1.49331		CGS2		AT1G44030	1.20451				AT1G44030
							AT1G45015	-0.892843		-1.03265		AT1G45015		AT1G55640	1.6264				PRA1G1
							AT1G73810	-1.52993		-1.30676		AT1G73810		AT1G63600	1.48536				AT1G63600
							AT1G76420	-1.48912		-1.59689		NAC031		AT1G65570	1.75531				AT1G65570
							AT1G77760	-1.17897		-1.5322		NIA1		AT1G66150	1.12097				TMK1
							AT2G02450	-1.98454		-1.97698		NAC035		AT1G70720	1.87128				AT1G70720
							AT2G16900	-0.692064		-1.1095		AT2G16900		AT1G78390	1.79042				NCED9
							AT2G18800	-0.803402		-1.27986		XTH21		AT2G02620	1.27536				AT2G02620
							AT2G25530	-1.00457		-0.812526		AT2G25530		AT2G15370	1.09765				FUT5
							AT2G26370	-1.3684		-1.43311		AT2G26370		AT2G22990	3.28859				SNG1
							AT2G28470	-1.32289		-1.49386		BGAL8		AT2G23180	1.20424				CYP96A1
							AT2G35770	-1.59729		-2.08144		SCPL28		AT2G37670	1.11601				AT2G37670
							AT2G38940	-0.66595		-1.03982		PHT1-4		AT2G38100	1.91115				AT2G38100
							AT3G02910	-1.14447		-1.36976		AT3G02910		AT2G38320	1.00682				TBL34
							AT3G24300	-1.27995		-0.953495		AMT1-3		AT2G39180	1.03656				CCR2
							AT3G27150	-1.19275		-0.922281		AT3G27150		AT2G39200	1.37552				MLO12
							AT3G44820	-1.05316		-1.05901		AT3G44820		AT2G41970	1.17419				AT2G41970
							AT3G45650	-1.11764		-1.05515		NAXT1		AT3G05400	2.10323				SUGTL5
							AT3G49690	-1.00613		-1.21607		RAX3		AT3G18610	1.12185				NUCL2
							AT3G61590	-0.697024		-1.02804		HWS		AT3G26210	1.30296				CYP71B23
							AT4G04610	-0.921607		-1.27575		AT4G04610		AT3G26240	1.00418				AT3G26240
							AT4G05100	-1.56994		-1.8256		AtMYB74		AT3G44970	4.12482				AT3G44970
							AT4G11190	-0.924005		-1.13542		DIR13		AT3G49930	1.19008				AT3G49930
							AT4G15330	-1.31996		-0.939126		CYP705A1		AT3G50710	1.49089				AT3G50710
							AT4G17785	-1.47627		-1.80244		MYB39		AT3G54580	1.21494				AT3G54580
							AT4G24130	-0.889569		-1.11922		AT4G24130		AT3G54590	1.23285				EXT2
							AT4G37700	-1.21563		-1.8908		AT4G37700		AT3G54610	1.16032				HAG1
							AT5G01740	-0.514124		-1.0358		AT5G01740		AT4G07960	1.0251				CSLC12
							AT5G05790	-0.781083		-1.32621		AT5G05790		AT4G13260	2.4467				YUC2
							AT5G24140	-0.638058		-1.13268		SQP2		AT4G13510	1.47749				AMT1-1
							AT5G26310	-1.26971		-1.34635		UGT72E3		AT4G15330	1.27163				CYP705A1
							AT5G42500	-1.13632		-1.20675		DIR2		AT4G15480	1.07672				UGT84A1
							AT5G42590	-0.778916		-1.63109		CYP71A16		AT4G21390	1.55521				B120
							AT5G42840	-1.10287		-1.20648		AT5G42840		AT4G25010	1.71627				SWEET14
							AT5G44130	-1.15712		-0.521792		FLA13		AT4G25790	1.00584				AT4G25790
							AT5G45800	-0.606492		-1.17663		MEE62		AT4G27260	1.44929				GH3.5
							AT5G58770	-1.14599		-1.51676		AT5G58770		AT4G29180	1.15844				RHS16
							AT5G65340	-1.50949		-1.8387		AT5G65340		AT5G04140	2.13695				GLU1
							AT1G61130	-1.4507			1.35232	SCPL32		AT5G05500	1.05397				AT5G05500
							AT3G06370	-1.11417			-0.611095	NHX4		AT5G05900	1.12122				UGT76C3
							AT4G23450	-1.20083			-0.957452	AIRP1		AT5G10140	2.75366				FLC
							AT1G01120	-1.48507				KCS1		AT5G11440	1.06679				CID5
							AT1G05310	-1.08658				PME8		AT5G17790	1.05338				VAR3
							AT1G05650	-1.37324				AT1G05650		AT5G24600	1.53652				AT5G24600
							AT1G14600	-1.64902				AT1G14600		AT5G25120	1.86922				CYP71B11
							AT1G16180	-1.00194				AT1G16180		AT5G35190	1.35686				AT5G35190
							AT1G20160	-1.14595				CRSP		AT5G42580	1.02594				CYP705A12
							AT1G30140	-1.10765				AT1G30140		AT5G49080	1.05309				AT5G49080
							AT1G30870	-1.07787				PER7		AT5G49270	1.11199				COBL9
							AT1G33440	-1.0182				NPF4.4		AT5G53048	3.29835				AT5G53048
							AT1G55240	-1.29319				AT1G55240		AT5G56200	1.48818				AT5G56200
							AT1G58420	-1.23796				AT1G58420		AT5G57530	1.10313				XTH12
							AT1G64000	-1.10678				WRKY56		AT5G59090	1.41919				SBT4.12
							AT1G64590	-1.01666				AT1G64590		AT5G60020	1.25824				LAC17
							AT1G71810	-1.09072				AT1G71810		AT1G01190	-2.86398	-3.61877	-3.00132	-2.4006	CYP78A8
							AT1G75620	-1.04117				AT1G75620		AT1G02730	-0.499389	-0.408666	-1.06762	-0.723895	CSLD5
							AT1G79620	-1.00403				AT1G79620		AT1G03820	-1.42976	-1.46554	-1.38574	-1.56607	AT1G03820
							AT2G04680	-1.28771				AT2G04680		AT1G04680	-0.689295	-0.638933	-1.17089	-0.873565	AT1G04680
							AT2G19970	-1.01155				AT2G19970		AT1G05370	-1.25625	-1.75353	-1.6427	-1.49552	AT1G05370
							AT2G34610	-1.20611				AT2G34610		AT1G08290	-1.84956	-1.35503	-2.1379	-1.90482	WIP3
							AT2G40340	-1.44282				DREB2C		AT1G11170	-1.10683	-1.22924	-1.8128	-1.27186	AT1G11170
							AT2G40890	-1.07646				CYP98A3		AT1G12380	-0.652265	-0.85658	-1.08735	-1.30292	AT1G12380
							AT2G46620	-1.0916				AT2G46620		AT1G12805	-1.98247	-1.24377	-2.16275	-2.39901	AT1G12805
							AT2G46760	-2.2381				GULLO6		AT1G14120	-1.28432	-1.64929	-2.21701	-1.47543	AT1G14120
							AT3G04854	-1.83045				AT3G04854		AT1G14730	-0.736658	-1.06173	-1.08022	-1.00636	CYB561C
							AT3G06390	-1.26841				AT3G06390		AT1G15260	-2.97399	-2.30915	-1.95434	-2.49146	AT1G15260
							AT3G15520	-1.06216				CYP37		AT1G16070	-1.65334	-1.23362	-1.51484	-1.10928	TULP8
							AT3G44540	-1.03277				FAR4		AT1G16530	-1.41039	-1.45477	-1.80412	-2.27049	LBD3
							AT3G44970	-1.01685				AT3G44970		AT1G17590	-1.16383	-1.16349	-1.28751	-1.02625	NFYA8
							AT3G45700	-1.01264				NPF2.4		AT1G19050	-1.24823	-1.12332	-0.859513	-0.927237	ARR7
							AT3G59400	-1.41619				GUN4		AT1G19540	-1.34226	-1.71631	-1.95216	-1.56003	AT1G19540
							AT3G62730	-2.02668				AT3G62730		AT1G20620	-0.487932	-0.331477	-1.2009	-0.416404	CAT3
							AT4G00050	-1.91372				UNE10		AT1G27030	-0.514477	-1.03543	-1.28509	-1.26883	AT1G27030
							AT4G09500	-1.15371				UGT79B7		AT1G28400	-0.869106	-0.938609	-0.99772	-1.32853	AT1G28400
							AT4G10310	-1.13504				HKT1		AT1G29000	-1.81653	-1.20554	-2.23951	-1.69718	HIPP04
							AT4G16370	-1.19107				ATOPT3		AT1G30210	-2.1839	-1.38585	-2.18401	-1.35617	TCP24
							AT4G19460	-1.01162				AT4G19460		AT1G30515	-2.97154	-2.34768	-2.05608	-2.41935	AT1G30515
							AT4G22110	-1.05557				AT4G22110		AT1G31335	-1.23188	-0.793127	-0.853361	-0.926661	AT1G31335
							AT4G33160	-1.20676				AT4G33160		AT1G34670	-0.675502	-0.788069	-1.69786	-1.56947	AtMYB93
							AT4G33790	-1.03593				FAR3		AT1G35250	-1.28864	-1.29486	-1.34347	-1.28738	ALT2
							AT5G15290	-1.23254				CASP5		AT1G45201	-1.24021	-1.21825	-2.40509	-1.72612	ATTLL1
							AT5G16000	-1.08366				NIK1		AT1G46480	-2.10183	-2.17552	-2.71538	-2.50571	WOX4
							AT5G24600	-1.19162				AT5G24600		AT1G51355	-1.69051	-1.68224	-1.7423	-1.88015	SMR9
							AT5G39190	-1.56849				GLP5A		AT1G52820	-4.27583	-3.89646	-3.60797	-3.55192	AT1G52820
							AT5G42250	-1.21862				AT5G42250		AT1G53230	-1.3694	-1.78134	-1.76722	-1.74053	TCP3
							AT5G48880	-1.0069				KAT5		AT1G60270	-0.923552	-2.00652	-1.14588	-1.41119	BGLU6
							AT5G56980	-1.29429				A70		AT1G60630	-1.29935	-0.943443	-1.50101	-0.949586	AT1G60630
							AT5G59090	-1.01853				SBT4.12		AT1G60870	-1.48387	-0.92317	-1.2402	-0.987144	MEE9
							AT5G60020	-1.44237				LAC17		AT1G62500	-2.73186	-2.07325	-1.90353	-1.34032	AT1G62500
							AT5G66690	-1.00003				UGT72E2		AT1G64370	-2.56065	-2.34105	-1.94251	-2.19489	AT1G64370
							AT5G67210	-1.14629				IRX15-L		AT1G65370	-0.90032	-1.32251	-1.18335	-0.520103	AT1G65370
							AT5G67340	-1.45279				PUB2		AT1G68850	-0.982452	-1.67228	-1.86743	-2.16606	PER11
							AT2G41240		2.03173	1.66048	1.79287	BHLH100		AT1G69870	-1.35962	-1.37322	-2.78934	-1.71177	NPF2.13
							AT3G15450		1.07868	3.17464	1.5342	AT3G15450		AT1G69880	-2.29666	-1.41598	-3.8222	-2.04704	TRX8
							AT4G13390		0.904067	1.14427	1.29247	AT4G13390		AT1G71380	-1.22434	-1.56192	-2.19401	-2.4093	CEL3
							AT1G77530		0.600564	1.06545		AT1G77530		AT1G73330	-0.942308	-1.3498	-1.536	-1.86143	ATDR4
							AT2G24850		1.92168	1.81482		TAT3		AT1G74460	-0.455257	-1.17185	-1.28298	-1.99094	AT1G74460
							AT3G14362		1.09681	1.21815		DVL19		AT1G74670	-3.67703	-2.8259	-3.46278	-3.52545	GASA6
							AT5G47600		1.2179	1.60183		HSP14.7		AT1G77120	-2.98354	-1.95235	-2.84347	-2.70665	ADH1
							AT4G33120		1.03056	-0.676879		AT4G33120		AT1G77400	-1.21922	-1.19177	-0.971566	-1.50138	AT1G77400
							AT2G04460		2.05925		1.63567	AT2G04460		AT1G77520	-3.84144	-2.99493	-4.58817	-3.28768	AT1G77520
							AT4G13420		2.22404		1.53914	POT5		AT1G77530	-2.31124	-2.62118	-3.26467	-2.24169	AT1G77530
							AT4G24340		1.16697		0.784978	AT4G24340		AT1G78815	-2.22839	-1.87369	-1.6814	-1.66967	LSH7
							AT5G35940		1.03012		0.842782	JAL41		AT2G01610	-2.41158	-2.83527	-4.14676	-3.82029	AT2G01610
							AT1G10560		1.16941			PUB18		AT2G02060	-3.85635	-3.0625	-2.85265	-1.57948	AT2G02060
							AT1G33740		2.77117			AT1G33740		AT2G03090	-0.517452	-0.836491	-1.27367	-1.14107	EXPA15
							AT1G54970		1.44023			PRP1		AT2G05440	-0.935731	-1.0449	-1.25104	-1.14471	ATGRP9
							AT1G55591		2.39086			MIR158B		AT2G05910	-0.636207	-0.717618	-1.31788	-1.20571	AT2G05910
							AT1G63600		1.19974			AT1G63600		AT2G16060	-1.78926	-1.01457	-1.31954	-1.3006	AHB1
							AT1G77640		1.50629			ERF013		AT2G18150	-3.48183	-2.83587	-4.58084	-3.75911	PER15
							AT1G78750		2.10305			AT1G78750		AT2G18360	-1.02456	-0.499739	-1.34009	-0.819077	AT2G18360
							AT2G25150		1.34427			SCT		AT2G18370	-1.33326	-1.4489	-1.89179	-1.46337	LTP8
							AT2G34600		1.63082			TIFY 5B		AT2G18500	-1.16058	-1.11971	-1.42218	-1.39301	OFP7
							AT2G34655		1.04176			AT2G34655		AT2G20100	-0.965934	-1.00907	-0.928641	-1.07691	AT2G20100
							AT2G39180		1.13295			CCR2		AT2G21650	-2.46843	-1.33508	-1.92849	-1.72792	RL2
							AT3G29410		1.29988			TPS25		AT2G28140	-2.03879	-1.66997	-2.40769	-2.25084	AT2G28140
							AT3G56380		2.57477			ARR17		AT2G28950	-0.990481	-1.05613	-1.43711	-1.48331	EXPA6
							AT4G03400		1.15431			DFL2		AT2G31730	-1.00113	-0.978076	-1.07878	-0.531539	BHLH154
							AT4G28840		1.16922			SPEAR3		AT2G32990	-0.823429	-1.24241	-1.47436	-1.53856	AtGH9B8
							AT4G35210		1.21209			AT4G35210		AT2G33330	-0.69338	-1.00824	-1.25705	-0.846028	CRRSP11
							AT5G04120		1.65595			IPSP		AT2G35150	-1.04363	-1.24948	-1.10004	-1.78028	EXL7
							AT5G17860		2.84533			CCX1		AT2G36870	-0.873846	-0.96563	-0.470941	-1.26702	XTH32
							AT5G48010		1.0987			THAS1		AT2G38110	-0.670355	-0.715111	-1.14936	-1.15652	GPAT6
							AT5G55620		2.81227			AT5G55620		AT2G38390	-0.552573	-1.40483	-1.09004	-1.54518	PER23
							AT1G78460		-0.48239	1.30346	1.00644	AT1G78460		AT2G39220	-1.7424	-1.78677	-2.37612	-2.38362	PLP6
							AT5G15120		-0.675953	1.29816	0.556317	PCO1		AT2G40480	-0.470241	-0.615256	-0.958426	-1.15713	AT2G40480
							AT1G18330		-1.43381	-2.54817	-2.56037	RVE7		AT2G42610	-2.54883	-2.01077	-2.30527	-1.27798	LSH10
							AT3G47500		-1.3605	-2.11983	-2.17541	CDF3		AT2G42730	-0.680795	-0.809457	-1.55929	-0.959117	AT2G42730
							AT5G65630		-0.473247	-1.08004	-0.655364	GTE7		AT2G43590	-0.982706	-1.33941	-0.691432	-0.911127	AT2G43590
							AT1G29640		-1.21705	0.584199		AT1G29640		AT2G43800	-0.559881	-0.790369	-1.08167	-0.82416	FH2
							AT2G19800		-0.473281	1.37185		MIOX2		AT2G45660	-2.49737	-3.06355	-2.4121	-2.4858	SOC1
							AT1G59730		-0.526834	-1.45006		TRX7		AT2G46130	-0.76258	-0.81509	-0.941424	-1.68334	WRKY43
							AT2G46130		-0.512692	-1.14762		WRKY43		AT2G46630	-1.10139	-0.971885	-0.851258	-0.953623	AT2G46630
							AT3G25640		-0.897139	-1.06016		AT3G25640		AT2G47810	-0.941702	-1.16825	-0.830189	-1.29018	NFYB5
							AT3G56730		-0.674681	-1.16478		AT3G56730		AT3G01670	-1.64686	-1.27313	-1.3062	-1.52897	AT3G01670
							AT4G38620		-0.571093	-1.17327		MYB4		AT3G01680	-0.846373	-1.52816	-1.42756	-1.37537	SEOB
							AT1G77120		-1.38648		1.12324	ADH1		AT3G02550	-1.61588	-0.784583	-1.4453	-0.995092	LBD41
							AT1G02340		-1.10094		-0.940196	HFR1		AT3G02885	-0.517343	-1.44916	-0.781911	-1.11054	GASA5
							AT1G09350		-1.21464		-1.70289	GOLS3		AT3G03270	-1.29442	-0.78649	-0.749377	-0.92244	AT3G03270
							AT1G62975		-0.921072		-1.22529	BHLH125		AT3G04630	-1.1345	-0.696954	-1.38174	-0.747212	WDL1
							AT2G18150		-1.16471		-0.902058	PER15		AT3G07390	-0.900776	-0.533026	-1.18046	-0.789681	AIR12
							AT4G36740		-1.03264		-0.835236	HB-5		AT3G10040	-1.26347	-1.1571	-0.980058	-1.43208	AT3G10040
							AT1G15820		-1.0435			LHCB6		AT3G11430	-0.81293	-1.19708	-2.25127	-1.90729	GPAT5
							AT1G29930		-1.07868			LHCB1.3		AT3G12720	-1.6209	-1.2833	-1.7824	-1.05477	ATY53
							AT1G32540		-1.71183			LOL1		AT3G13810	-1.24306	-1.18341	-0.85262	-1.2581	AtIDD11
							AT1G52230		-1.13274			PSAH2		AT3G14810	-1.45474	-2.00819	-1.92902	-1.23109	MSL5
							AT1G66730		-1.01859			LIG6		AT3G15353	-1.34751	-1.16556	-0.957464	-1.22312	MT3
							AT1G68500		-1.19471			AT1G68500		AT3G16280	-1.30439	-0.766752	-0.923602	-0.786793	AT3G16280
							AT1G73120		-2.68334			AT1G73120		AT3G16470	-1.16186	-1.16521	-2.39792	-1.69485	JAL35
							AT2G05070		-2.43387			LHCB2.2		AT3G18080	-2.65666	-2.15251	-3.32395	-1.93327	BGLU44
							AT2G14247		-1.21831			AT2G14247		AT3G18900	-2.52651	-2.08184	-3.02085	-2.25867	AT3G18900
							AT2G33850		-1.11402			AT2G33850		AT3G22550	-0.646328	-0.920404	-0.789255	-1.31402	FLZ8
							AT2G46685		-1.04803			MIR166A		AT3G23340	-0.883276	-0.831424	-1.10411	-1.39641	CKL10
							AT2G46790		-2.43058			APRR9		AT3G25030	-0.828723	-0.875094	-1.01721	-1.74554	AT3G25030
							AT3G26040		-1.18977			AT3G26040		AT3G25560	-0.863109	-1.06234	-0.893122	-0.933512	NIK2
							AT4G09420		-1.2339			AT4G09420		AT3G26330	-0.586111	-0.911517	-0.697435	-1.25328	CYP71B37
							AT5G07390		-1.25287			RBOHA		AT3G27150	-0.434866	-1.24246	-0.564402	-1.39419	AT3G27150
							AT5G11060		-1.42859			KNAT4		AT3G27400	-1.53901	-1.87509	-2.06011	-2.41717	AT3G27400
							AT5G26320		-1.01424			AT5G26320		AT3G28160	-1.08542	-2.11803	-1.20709	-2.26911	AT3G28160
							AT5G35935		-1.31609			AT5G35935		AT3G28857	-1.50736	-1.31372	-1.5238	-2.05962	PRE5
							AT5G52670		-2.3866			AT5G52670		AT3G29410	-1.10417	-2.8941	-3.54051	-2.57947	TPS25
							AT1G11175			1.18815	1.10602	AT1G11175		AT3G42725	-2.35773	-2.17798	-3.48826	-3.37505	AT3G42725
							AT1G14860			1.2065	0.535256	NUDT18		AT3G44550	-0.67224	-0.846615	-1.31974	-1.62474	FAR5
							AT1G65970			1.06331	0.885118	PRXIIC		AT3G44960	-2.07956	-1.30587	-1.70862	-1.29602	AT3G44960
							AT2G05510			4.01192	1.36815	AT2G05510		AT3G45680	-1.20178	-1.59004	-2.06027	-1.88885	NPF2.3
							AT2G37750			1.15802	0.483545	AT2G37750		AT3G45960	-2.31079	-0.992058	-2.40139	-1.61026	EXLA3
							AT2G37820			0.912493	1.15001	AT2G37820		AT3G47710	-1.48833	-1.32105	-1.0718	-1.45409	PRE4
							AT3G01290			1.14014	0.62082	HIR3		AT3G48350	-2.10101	-1.72548	-2.65547	-2.28759	CEP3
							AT3G52480			1.22789	0.755725	AT3G52480		AT3G48450	-0.845721	-0.649774	-1.72364	-0.821947	AT3G48450
							AT4G16260			1.06536	0.73837	AT4G16260		AT3G50400	-0.790172	-1.08148	-1.6551	-1.31378	AT3G50400
							AT5G25110			1.62372	1.20843	CIPK25		AT3G50410	-1.30078	-1.1345	-1.61381	-1.76022	DOF3.4
							AT5G67520			1.64376	1.37103	APK4		AT3G54260	-0.896052	-1.19712	-1.67672	-1.36395	TBL36
							AT5G20230			2.45136	-1.34222	BCB		AT3G55290	-1.0357	-0.804851	-0.947571	-0.850411	AT3G55290
							AT1G22770			-1.11274	-0.825475	GI		AT3G58790	-0.628713	-1.16484	-1.27257	-1.07834	GAUT15
							AT1G78440			-2.05298	-0.863512	GA2OX1		AT3G61890	-1.04787	-0.603436	-0.5963	-0.753631	ATHB-12
							AT1G02850			1.23298		BGLU11		AT3G62110	-1.05411	-1.04231	-1.20805	-1.14518	AT3G62110
							AT1G08090			1.05905		NRT2.1		AT3G62740	-3.59788	-4.67385	-4.3436	-4.73421	BGLU7
							AT1G13260			2.58425		RAV1		AT4G00880	-1.04642	-0.999954	-0.508917	-1.08959	AT4G00880
							AT1G21680			1.17072		AT1G21680		AT4G02290	-2.14915	-2.02644	-2.69486	-2.16077	AtGH9B13
							AT1G22890			1.14697		AT1G22890		AT4G03210	-1.84185	-0.861532	-1.8603	-1.02046	XTH9
							AT1G25440			1.66703		COL16		AT4G03270	-1.70286	-1.24383	-1.85966	-1.50993	CYCD6-1
							AT1G25560			1.27186		TEM1		AT4G03415	-0.848604	-0.695379	-1.16393	-0.647544	AT4G03415
							AT1G26800			1.37648		MPSR1		AT4G08150	-1.56834	-1.21922	-1.56451	-1.22807	KNAT1
							AT1G28260			1.40246		SMG7L		AT4G11320	-1.90369	-2.18224	-3.36678	-2.76169	RDL5
							AT1G28330			1.97405		DRM1		AT4G11880	-4.39201	-2.90134	-4.05958	-3.45102	AGL14
							AT1G29290			1.75882		CEP14		AT4G13290	-3.51088	-2.51266	-4.15709	-2.74397	CYP71A19
							AT1G30820			1.26203		AT1G30820		AT4G14040	-0.536458	-0.487988	-1.20114	-0.929996	SBP2
							AT1G31580			1.4908		ECS1		AT4G14060	-3.67855	-2.36954	-4.32644	-2.91344	AT4G14060
							AT1G31885			1.17947		NIP3-1		AT4G16770	-0.951891	-0.731673	-1.1037	-0.913145	AT4G16770
							AT1G33840			1.80908		AT1G33840		AT4G16980	-0.78054	-1.12207	-0.840984	-1.14928	AT4G16980
							AT1G33890			2.74623		IAN3		AT4G17670	-1.26357	-1.14248	-0.752299	-1.33742	FLZ2
							AT1G35290			1.7046		ALT1		AT4G18390	-2.90982	-2.51414	-3.28281	-3.1368	TCP2
							AT1G46768			1.63538		RAP2-1		AT4G19840	-1.39091	-0.905285	-1.17315	-1.00346	PP2A1
							AT1G47510			1.81128		IP5P11		AT4G20230	-1.08134	-1.10606	-1.25892	-1.16826	AT4G20230
							AT1G48000			1.59437		MYB112		AT4G20390	-0.996127	-0.778185	-1.5504	-1.58949	AT4G20390
							AT1G51110			2.00566		PAP12		AT4G21760	-1.16619	-1.73601	-0.952283	-2.03356	BGLU47
							AT1G56010			1.36068		NAC021		AT4G23496	-1.37366	-1.6921	-1.03576	-1.79282	SP1L5
							AT1G58190			1.101		AtRLP9		AT4G23670	-1.56867	-1.03177	-1.98505	-0.951359	AT4G23670
							AT1G60000			1.02833		AT1G60000		AT4G24780	-0.861729	-1.15829	-1.66739	-1.37064	AT4G24780
							AT1G60140			1.39787		TPS10		AT4G27520	-0.60447	-1.10739	-1.43855	-1.26895	ENODL2
							AT1G60160			1.73223		POT12		AT4G28490	-2.15818	-1.55321	-2.83236	-1.9834	RLK5
							AT1G66600			1.32758		WRKY63		AT4G29080	-0.875757	-1.04942	-1.48172	-1.24019	IAA27
							AT1G73260			1.17166		KTI1		AT4G29930	-1.57461	-1.25859	-1.59101	-1.38917	BHLH27
							AT1G75380			1.19589		BBD1		AT4G33070	-1.76386	-1.60435	-1.72843	-2.60013	PDC1
							AT1G76600			1.73873		AT1G76600		AT4G35160	-1.08739	-1.4867	-1.57759	-2.28613	ASMT
							AT1G77145			1.78524		AT1G77145		AT4G36430	-1.96883	-0.990275	-2.53595	-1.76107	PER49
							AT1G78450			1.71382		AT1G78450		AT4G37750	-1.5088	-1.45439	-2.02659	-1.23135	ANT
							AT1G80920			1.52508		ATJ8		AT4G38080	-0.4507	-0.74472	-1.49493	-1.63914	AT4G38080
							AT2G04790			1.41257		AT2G04790		AT4G39320	-1.19604	-1.01815	-0.918393	-1.14083	AT4G39320
							AT2G05330			1.84326		AT2G05330		AT4G39770	-1.16746	-2.16045	-1.38903	-2.44202	TPPH
							AT2G05540			1.92236		AT2G05540		AT4G39940	-0.323095	-0.850845	-0.796427	-1.07882	APK2
							AT2G13360			1.05379		AGT1		AT5G01240	-1.00079	-0.835472	-1.14313	-1.10352	LAX1
							AT2G15050			1.44146		LTP7		AT5G03680	-2.10649	-1.93414	-3.48407	-2.29837	PTL
							AT2G18350			1.04574		ZHD6		AT5G05180	-1.23026	-0.581315	-1.6499	-0.897935	AT5G05180
							AT2G24710			3.20636		ATGLR2.3		AT5G06510	-1.09762	-1.40864	-0.862	-0.944126	NFYA10
							AT2G25735			1.46229		AT2G25735		AT5G07475	-0.524607	-1.12499	-0.577887	-1.24964	AT5G07475
							AT2G26400			2.11636		ARD		AT5G10100	-0.925997	-1.4819	-1.28244	-0.912058	TPPI
							AT2G29310			1.81169		AT2G29310		AT5G10210	-0.868211	-0.625856	-0.492323	-1.46357	AT5G10210
							AT2G30670			1.2094		AT2G30670		AT5G12900	-0.701832	-1.17636	-0.831296	-1.16118	IRKI
							AT2G32487			1.42559		AT2G32487		AT5G14450	-1.24025	-0.826063	-1.63813	-1.02117	AT5G14450
							AT2G34180			2.73477		CIPK13		AT5G14920	-1.48524	-0.629852	-1.79639	-0.854602	GASA14
							AT2G34340			1.07175		AT2G34340		AT5G15120	-1.94416	-1.27345	-1.92226	-1.17428	PCO1
							AT2G35730			1.07216		AT2G35730		AT5G17700	-3.60674	-3.61068	-3.74919	-2.36584	DTX25
							AT2G36320			1.11848		SAP4		AT5G19140	-1.14843	-0.881541	-1.34441	-1.11516	ATAILP1
							AT2G37640			1.16453		EXPA3		AT5G19600	-1.35698	-1.92742	-1.3177	-1.0852	SULTR3;5
							AT2G37800			2.22864		AT2G37800		AT5G21482	-0.984794	-1.21387	-1.51673	-2.00136	CKX7
							AT2G41230			1.85141		ORS1		AT5G22740	-0.515088	-0.732641	-0.7946	-1.00764	CSLA2
							AT2G43570			1.108		CHI		AT5G23530	-0.527711	-0.862919	-0.791317	-1.20038	CXE18
							AT2G43820			1.08817		UGT74F2		AT5G25220	-0.986392	-1.01731	-0.737844	-0.971978	KNAT3
							AT2G45220			1.2469		PME17		AT5G37690	-0.795041	-1.09019	-1.73981	-1.87103	AT5G37690
							AT3G05727			10		AT3G05727		AT5G38020	-2.09576	-1.18865	-2.92018	-1.11807	AT5G38020
							AT3G07650			1.01887		COL9		AT5G38030	-1.32996	-1.30409	-2.08149	-1.49512	DTX30
							AT3G14060			1.02717		AT3G14060		AT5G38300	-0.954116	-0.836471	-1.39856	-0.862371	AT5G38300
							AT3G16770			1.31178		RAP2-3		AT5G43270	-1.45174	-1.25104	-0.808166	-0.849988	SPL2
							AT3G20340			1.53476		AT3G20340		AT5G44400	-3.72661	-3.21278	-5.78187	-4.37463	AT5G44400
							AT3G23880			3.7592		AT3G23880		AT5G44550	-1.06896	-1.04062	-1.65041	-1.69605	AT5G44550
							AT3G27650			1.2435		LBD25		AT5G47500	-1.60108	-0.674034	-1.29419	-0.766804	PME68
							AT3G27950			1.3743		AT3G27950		AT5G48485	-5.92161	-5.61924	-5.79872	-5.60666	DIR1
							AT3G62570			1.12296		AT3G62570		AT5G48570	-0.694006	-0.695249	-1.04636	-0.778708	FKBP65
							AT4G03340			1.55173		AT4G03340		AT5G52120	-1.46297	-1.08148	-1.10743	-0.975521	PP2A14
							AT4G05303			1.30673		AT4G05303		AT5G53820	-2.92187	-2.5137	-2.67871	-3.06605	AT5G53820
							AT4G07960			1.09444		CSLC12		AT5G53830	-1.36228	-1.09192	-1.83222	-1.64698	VQ33
							AT4G11650			1.45248		OSM34		AT5G53880	-2.36363	-1.75279	-2.73668	-1.83601	AT5G53880
							AT4G14365			1.69599		XBAT34		AT5G56580	-0.491568	-0.456724	-1.00135	-0.493948	MKK6
							AT4G17490			1.00148		ERF6		AT5G58860	-0.486499	-1.20804	-2.04147	-1.78478	CYP86A1
							AT4G19160			1.24803		AT4G19160		AT5G59720	-1.69032	-1.377	-1.8346	-1.67453	HSP18.1
							AT4G20450			1.35447		AT4G20450		AT5G60890	-1.22473	-1.13425	-0.958744	-1.06236	MYB34
							AT4G25110			1.5596		AMC2		AT5G61480	-0.504073	-0.912697	-1.42776	-0.968912	TDR
							AT4G25170			1.05552		AT4G25170		AT5G62165	-3.5019	-3.52485	-2.79286	-3.21516	AGL42
							AT4G30690			1.29941		IF3-4		AT5G63560	-1.59581	-2.07921	-2.31175	-2.11064	FACT
							AT4G38470			1.38809		STY46		AT5G63580	-2.71191	-2.34946	-3.273	-3.07272	FLS2
							AT4G39675			1.35072		AT4G39675		AT5G64080	-1.49616	-0.745861	-1.43139	-0.906876	AT5G64080
							AT5G02090			1.51457		AT5G02090		AT5G66460	-0.521564	-0.975843	-1.0796	-1.20912	MAN7
							AT5G04150			1.49517		BHLH101		AT1G09350	-1.49034	-1.74026	-1.14237		GOLS3
							AT5G05340			2.3144		PER52		AT1G10360	-0.792245	-1.284	-0.853886		GSTU18
							AT5G10180			1.24557		SULTR2;1		AT1G10990	-1.67956	-0.604119	-1.51992		AT1G10990
							AT5G13080			1.92735		WRKY75		AT1G13340	-1.37967	-0.866034	-1.29314		AT1G13340
							AT5G16900			1.31121		AT5G16900		AT1G14890	-0.943534	-0.611161	-1.06602		AT1G14890
							AT5G17300			1.04753		RVE1		AT1G17380	-1.62194	-2.35906	-1.9349		TIFY11A
							AT5G18130			1.00247		AT5G18130		AT1G26770	-1.13805	-0.977642	-0.963855		ATEXPA10
							AT5G24490			1.86192		AT5G24490		AT1G28610	-1.21571	-0.900997	-1.19404		AT1G28610
							AT5G24570			1.60338		AT5G24570		AT1G30490	-0.561381	-0.700246	-1.1187		ATHB-9
							AT5G25340			2.17144		AT5G25340		AT1G54200	-1.29575	-0.73403	-1.21771		AT1G54200
							AT5G26300			2.3211		AT5G26300		AT1G67148	-1.35844	-0.755718	-0.803379		AT1G67148
							AT5G35790			1.39352		G6PD1		AT2G27402	-2.93088	-3.15956	-3.51027		AT2G27402
							AT5G38420			1.41729		RBCS-2B		AT2G28570	-1.34622	-0.533343	-0.746405		AT2G28570
							AT5G38430			1.06655		RBCS-1B		AT2G32010	-1.14881	-0.844345	-0.883572		IP5P7
							AT5G41080			1.5012		GDPD2		AT2G33205	-1.24969	-1.46119	-1.47939		AT2G33205
							AT5G42530			2.31764		AT5G42530		AT2G35340	-1.00914	-1.45027	-1.4995		MEE29
							AT5G43520			1.18494		AT5G43520		AT3G30260	-10	-10	-10		AGL79
							AT5G44580			1.68507		AT5G44580		AT3G47790	-2.1884	-2.27395	-2.28429		ABCA8
							AT5G47240			1.33539		atnudt8		AT3G50700	-1.42841	-0.788389	-1.37302		GAF1
							AT5G53980			2.12845		ATHB-52		AT3G52110	-1.18706	-0.612054	-1.04221		AT3G52110
							AT5G54530			1.82313		AT5G54530		AT3G57500	-1.27152	-0.91767	-0.883641		AT3G57500
							AT5G59260			1.75685		LECRK21		AT4G08035	-1.05452	-0.536292	-0.693151		AT4G08035
							AT5G59310			2.86926		LTP4		AT4G22950	-3.79289	-2.81705	-4.43153		AGL19
							AT5G64110			1.20973		PER70		AT4G32800	-2.16991	-1.01401	-2.22847		ERF043
							AT5G66480			1.23379		AT5G66480		AT4G39710	-1.41498	-1.00028	-0.976452		PNSL4
							AT1G10790			-1.54308		AT1G10790		AT5G06900	-10	-10	-10		CYP93D1
							AT1G22150			-1.08161		SULTR1;3		AT5G13140	-2.55268	-1.84931	-2.5163		AT5G13140
							AT1G49560			-1.05835		HHO6		AT5G15725	-1.3502	-0.641515	-0.602619		AT5G15725
							AT1G73965			-1.38091		CLE13		AT5G24770	-5.96784	-4.72444	-7.42428		VSP2
							AT1G76620			-1.17278		AT1G76620		AT5G24780	-3.68757	-2.66946	-3.84497		VSP1
							AT2G22000			-1.02489		PEP6		AT5G26670	-1.35047	-0.982532	-1.17023		PAE10
							AT2G37580			-1.05599		ATL33		AT5G42530	-2.51338	-2.01719	-1.68057		AT5G42530
							AT2G40670			-1.59622		ARR16		AT5G54400	-1.42522	-1.11658	-2.70229		AT5G54400
							AT3G17110			-1.52055		AT3G17110		AT5G59305	-10	-10	-10		CLE46
							AT3G25655			-1.2654		IDL1		AT5G63160	-0.496289	0.529995		1.03789	BT1
							AT3G32040			-1.02688		AT3G32040		AT1G43800	-1.65538	-2.30948		-3.24052	S-ACP-DES6
							AT3G44735			-1.00053		PSK6		AT1G74890	-1.28951	-0.817188		-1.50851	ARR15
							AT3G48740			-2.40511		SWEET11		AT3G42806	-1.05671	-0.794206		-0.609163	AT3G42806
							AT4G02555			-3.01888		AT4G02555		AT4G33720	-4.21945	-4.37061		-5.21835	AT4G33720
							AT4G11200			-1.29202		AT4G11200		AT5G24920	-3.33087	-1.96718		-1.61017	GDU5
							AT4G30180			-1.48834		BHLH146		AT1G47405	-1.14808		1.04471	-1.27214	AT1G47405
							AT4G35160			-1.02495		ASMT		AT2G41100	-1.04939		-1.01304	0.533919	CML12
							AT4G37295			-1.00633		AT4G37295		AT1G06420	-1.27765		-1.67929	-0.899622	AT1G06420
							AT5G03330			-1.21274		AT5G03330		AT1G09440	-0.840889		-1.4561	-1.58373	AT1G09440
							AT5G03800			-1.51578		EMB175		AT1G21810	-1.51075		-1.46029	-1.83717	FPP2
							AT5G11930			-1.046		GRXC10		AT1G22030	-0.706043		-1.04347	-0.729381	AT1G22030
							AT5G17810			-1.08677		WOX12		AT1G44110	-0.547519		-1.08925	-0.618351	CYCA1-1
							AT5G19870			-1.36876		AT5G19870		AT1G52410	-1.19188		-1.94618	-0.98866	TSA1
							AT5G22430			-1.9936		AT5G22430		AT1G61170	-0.933453		-1.23941	-0.61814	AT1G61170
							AT5G42580			-1.73576		CYP705A12		AT1G63530	-1.22016		-1.50418	-1.75503	AT1G63530
							AT5G53450			-2.33677		PAP14		AT1G64625	-0.965587		-2.6917	-2.00136	BHLH157
							AT5G65165			-1.49639		SDH2-3		AT1G68040	-10		-10	-10	AT1G68040
							AT1G26870				1.69601	FEZ		AT1G78440	-1.0373		-0.974472	-2.15875	GA2OX1
							AT1G37150				1.33476	HCS2		AT1G78490	-2.60374		-2.58099	-2.13625	CYP708A3
							AT1G47405				1.17455	AT1G47405		AT2G01580	-0.806642		-0.899675	-1.14016	AT2G01580
							AT2G26010				10	PDF1.3		AT2G14520	-0.775747		-1.18731	-0.822126	CBSDUF3
							AT2G41290				1.07524	SSL2		AT2G39710	-0.599024		-0.927627	-1.1144	AT2G39710
							AT3G05950				1.91686	AT3G05950		AT2G40390	-1.69009		-1.10165	-1.4557	AT2G40390
							AT3G44798				1.04015	AT3G44798		AT2G47950	-1.90562		-1.78795	-1.40431	AT2G47950
							AT4G01970				1.24617	AtSTS		AT3G03530	-1.11383		-1.60862	-1.4436	NPC4
							AT4G15700				1.6869	GRXS3		AT3G07970	-1.78704		-1.73646	-1.5171	QRT2
							AT4G21870				1.04645	HSP15.4		AT3G20150	-1.03286		-1.32626	-0.813328	KIN12F
							AT4G33720				3.75503	AT4G33720		AT3G25570	-1.03433		-1.3231	-1.48837	SAMDC3
							AT5G24920				1.6958	GDU5		AT4G13230	-1.34232		-2.13463	-1.68621	AT4G13230
							AT1G10370				-1.10679	GSTU17		AT4G15450	-0.748108		-1.12856	-1.0643	AT4G15450
							AT2G24820				-1.04453	TIC55		AT4G35720	-0.739799		-1.02208	-0.831074	AT4G35720
							AT2G40610				-1.01867	EXPA8		AT5G01910	-1.02753		-0.489937	-0.510156	AT5G01910
							AT2G41480				-1.15677	PER25		AT5G22500	-1.13903		-1.66656	-1.48887	FAR1
							AT3G02480				-1.41426	AT3G02480		AT5G37990	-1.9261		-2.61906	-1.30716	AT5G37990
							AT3G14810				-1.30331	MSL5		AT1G30530	-0.781539	-1.40834			UGT78D1
							AT3G17040				-1.07695	HCF107		AT1G43590	-1.72431	-2.39109			AT1G43590
							AT4G21760				-1.15631	BGLU47		AT1G51340	-1.58345	-1.85522			DTX42
							AT5G28500				-1.1466	RAF1.1		AT3G20450	-1.26525	-0.695407			AT3G20450
							AT5G47530				-1.09647	AT5G47530		AT3G62760	-1.18314	-0.819946			GSTF13
														AT4G37800	-3.57498	-3.62651			XTH7
														AT5G50130	-3.16175	-2.65041			AT5G50130
														AT1G09470	-1.38117		-1.24023		NEAP3
														AT1G13710	-1.80867		-10		CYP78A5
														AT1G17950	-1.47378		-1.26641		MYB52
														AT1G28710	-0.769638		-1.03491		AT1G28710
														AT1G29270	-1.44461		-0.54782		AT1G29270
														AT1G35140	-0.776459		-1.77887		EXL1
														AT1G44180	-1.54875		-1.87357		AT1G44180
														AT1G45180	-0.680793		-1.00996		AT1G45180
														AT1G58160	-1.02583		-0.676883		JAL15
														AT1G60470	-1.07169		-2.09292		GOLS4
														AT1G60525	-1.01179		-0.615834		AT1G60525
														AT1G67870	-1.75655		-1.67759		AT1G67870
														AT1G68585	-1.31786		-1.05987		AT1G68585
														AT1G76650	-1.85698		-1.08553		CML38
														AT1G78990	-1.36641		-2.05143		AT1G78990
														AT2G02170	-1.07364		-0.64561		AT2G02170
														AT2G17770	-1.57873		-2.40425		ATBZIP27
														AT2G18890	-1.21989		-1.17537		AT2G18890
														AT2G24030	-1.49606		-1.06377		AT2G24030
														AT2G29460	-1.28484		-1.74201		GSTU4
														AT2G33400	-1.30329		-1.23269		AT2G33400
														AT2G35960	-1.46793		-1.06605		NHL12
														AT2G37300	-1.74053		-0.748212		AT2G37300
														AT2G39310	-0.968594		-1.40913		JAL22
														AT2G46670	-2.11302		-1.87433		AT2G46670
														AT2G47180	-2.59834		-2.80098		GOLS1
														AT3G01710	-0.974814		-1.49103		AT3G01710
														AT3G09070	-0.789085		-1.85264		OPS
														AT3G12145	-1.01547		-0.841821		FLR1
														AT3G17950	-1.11201		-0.790019		Y-3
														AT3G57670	-1.31636		-1.33311		WIP2
														AT3G61310	-2.39709		-1.70094		AHL11
														AT4G11650	-1.00594		-1.70674		OSM34
														AT4G12540	-1.10292		-1.17238		AT4G12540
														AT4G18280	-1.52653		-1.23152		AT4G18280
														AT4G23720	-1.48075		-3.46894		AT4G23720
														AT4G23800	-1.05418		-0.613762		HMGB6
														AT4G28940	-1.22951		-1.69363		AT4G28940
														AT4G28950	-0.812714		-1.03478		ARAC7
														AT4G33800	-1.1172		-0.904516		AT4G33800
														AT5G01670	-1.08893		-0.911682		AT5G01670
														AT5G03270	-2.91637		-2.12725		LOG6
														AT5G11060	-1.65196		-3.61307		KNAT4
														AT5G15960	-1.19198		-1.15538		KIN1
														AT5G38360	-0.770864		-1.05781		AT5G38360
														AT5G55830	-0.826549		-1.12634		LECRKS7
														AT5G56160	-1.62824		-1.08528		SFH14
														AT5G66650	-1.11677		-1.32257		AT5G66650
														AT5G54530	-0.89415			1.43131	AT5G54530
														AT1G48360	-0.847509			-1.0574	FAN1
														AT1G49560	-0.492617			-1.11575	HHO6
														AT1G66940	-2.54697			-2.82153	AT1G66940
														AT2G46535	-0.787829			-1.00139	AT2G46535
														AT3G25640	-1.1233			-1.03464	AT3G25640
														AT3G56730	-0.6765			-1.18368	AT3G56730
														AT3G61970	-2.7637			-1.9299	NGA2
														AT4G11990	-1.21637			-1.70743	AT4G11990
														AT5G27660	-0.628205			-1.42925	AT5G27660
														AT5G39471	-1.59044			-1.49668	AT5G39471
														AT5G51870	-10			-10	AGL71
														AT1G02450	-1.27189				NIMIN-1
														AT1G06160	-1.70511				ERF094
														AT1G11410	-1.56481				AT1G11410
														AT1G11730	-2.01757				B3GALT1
														AT1G14700	-1.05215				PAP3
														AT1G20720	-1.16325				AT1G20720
														AT1G22490	-1.84311				AT1G22490
														AT1G25275	-1.07125				AT1G25275
														AT1G27360	-1.38608				SPL11
														AT1G33660	-1.98884				AT1G33660
														AT1G34844	-1.0738				AT1G34844
														AT1G47395	-1.07046				AT1G47395
														AT1G51440	-1.1893				AT1G51440
														AT1G53250	-1.44699				AT1G53250
														AT1G69588	-1.17731				CLE45
														AT1G72610	-2.37223				GLP1
														AT1G74150	-1.27155				AT1G74150
														AT1G75720	-1.47428				AT1G75720
														AT1G78430	-1.0553				ICR4
														AT2G02850	-1.27912				ARPN
														AT2G18120	-1.05767				SRS4
														AT2G24680	-1.68558				AT2G24680
														AT2G26400	-1.51938				ARD
														AT2G26695	-3.91064				AT2G26695
														AT2G34540	-1.30782				AT2G34540
														AT2G37770	-10				AKR4C9
														AT2G38070	-1.0291				AT2G38070
														AT2G39675	-1.07586				TAS1C
														AT2G41170	-1.01144				AT2G41170
														AT2G42950	-1.24997				AT2G42950
														AT2G43530	-1.31004				ATTI3
														AT2G46250	-1.97047				AT2G46250
														AT2G46685	-1.74573				MIR166A
														AT3G05690	-1.21535				UNE8
														AT3G05950	-10				AT3G05950
														AT3G06778	-1.37079				AT3G06778
														AT3G07610	-1.07869				IBM1
														AT3G17730	-1.02126				anac057
														AT3G18890	-1.18362				TIC62
														AT3G21310	-2.49508				AT3G21310
														AT3G23250	-2.49557				MYB15
														AT3G23930	-1.19024				AT3G23930
														AT3G25855	-1.15564				AT3G25855
														AT3G45130	-3.02641				LAS1
														AT3G46880	-1.56154				AT3G46880
														AT3G50240	-1.1675				KIN4B
														AT3G52072	-1.24359				AT3G52072
														AT3G54170	-1.36911				FIP37
														AT3G56710	-1.8429				SIB1
														AT3G57965	-1.06136				AT3G57965
														AT3G61880	-1.52655				CYP78A9
														AT3G62100	-1.38845				IAA30
														AT3G62820	-3.10476				AT3G62820
														AT3G62990	-2.13872				AT3G62990
														AT3G63050	-1.5525				AT3G63050
														AT4G04350	-1.32699				EMB2369
														AT4G10500	-1.02858				DLO1
														AT4G12580	-1.52701				AT4G12580
														AT4G14622	-1.3388				AT4G14622
														AT4G15700	-1.45393				GRXS3
														AT4G23020	-1.10641				AT4G23020
														AT4G24015	-1.01358				RHA4A
														AT4G24415	-1.00943				MIR824A
														AT4G25433	-2.2211				AT4G25433
														AT4G30830	-1.18253				AT4G30830
														AT5G01100	-1.04142				FRB1
														AT5G07390	-1.43172				RBOHA
														AT5G14070	-1.28462				GRXC8
														AT5G14750	-1.10131				WER
														AT5G26630	-10				AT5G26630
														AT5G38000	-2.41257				AT5G38000
														AT5G39530	-1.22246				AT5G39530
														AT5G40460	-1.15514				SMR6
														AT5G48530	-1.07867				AT5G48530
														AT5G48650	-1.04903				AT5G48650
														AT5G49120	-1.75616				FLZ15
														AT5G51750	-1.03614				SBT1.3
														AT5G55010	-10				AT5G55010
														AT5G58870	-1.43838				FTSH9
														AT5G59360	-1.20503				SMR14
														AT5G60800	-1.15286				AT5G60800
														AT5G61200	-1.28431				AT5G61200
														AT5G62360	-1.18833				AT5G62360
														AT1G29640		1.39703	0.518571	1.54645	AT1G29640
														AT1G45145		0.49897	0.606231	1.01388	TRX5
														AT1G67090		0.668103	1.13116	1.29851	RBCS-1A
														AT1G73165		1.63093	1.45065	1.25836	CLE1
														AT1G78170		2.03822	1.40453	1.65661	AT1G78170
														AT2G05070		2.30744	1.17853	2.15973	LHCB2.2
														AT2G21045		0.666138	1.19391	1.18874	HAC1
														AT2G42060		1.07758	1.21902	1.16012	AT2G42060
														AT2G44010		0.704224	0.815156	1.01042	AT2G44010
														AT3G14060		0.649412	0.880449	1.5853	AT3G14060
														AT3G21330		0.917931	1.2759	0.86882	BHLH87
														AT3G46330		1.6135	1.31208	1.32227	MEE39
														AT4G05180		0.903337	1.21857	1.28584	PSBQ2
														AT4G21870		0.575184	1.74732	0.870976	HSP15.4
														AT4G29905		0.945123	0.748865	1.04709	AT4G29905
														AT4G39675		3.26729	2.32468	2.96921	AT4G39675
														AT5G06300		0.656064	0.5109	1.1547	LOG7
														AT5G22555		1.94695	1.04248	2.01586	AT5G22555
														AT5G41290		2.02324	2.13274	2.1983	CRRSP58
														AT5G44460		0.557104	0.788201	1.12701	CML43
														AT5G46110		0.809258	0.658492	1.05953	APE2
														AT5G52830		0.472486	1.15258	0.790807	WRKY27
														AT5G66490		0.905253	1.21239	1.23004	AT5G66490
														AT2G25900		0.638745	-1.35092	0.529585	ATCTH
														AT3G26740		2.04866	-1.55769	1.20194	CCL
														AT1G11460		1.04162	1.35872		AT1G11460
														AT1G44010		1.60191	2.98334		AT1G44010
														AT2G05100		1.25967	1.16842		LHCB2.1
														AT2G15050		3.56406	2.24375		LTP7
														AT2G22040		1.48283	2.08011		LST8-2
														AT2G23770		1.09863	1.27554		LYK4
														AT2G46150		0.88408	1.19911		AT2G46150
														AT4G09420		1.2085	1.08361		AT4G09420
														AT5G46960		10	3.98553		PMEI12
														AT5G66590		0.481652	1.14979		AT5G66590
														AT1G80160		1.29911	-1.36219		AT1G80160
														AT4G36410		0.484876	-1.06451		UBC17
														AT5G38940		0.768192	-1.5543		AT5G38940
														AT1G13590		1.00066		1.1119	PSK1
														AT1G26250		1.27627		0.87729	AT1G26250
														AT1G26800		1.4351		1.47894	MPSR1
														AT1G29290		1.2582		1.77356	CEP14
														AT1G49570		1.15333		0.724051	PER10
														AT1G51860		0.774791		1.54273	AT1G51860
														AT1G52827		1.42503		1.09133	CDT1
														AT1G55260		1.08073		1.06524	AT1G55260
														AT1G69600		1.14384		1.03757	ZHD11
														AT1G69900		1.28531		1.74758	AT1G69900
														AT1G76590		1.16004		0.90702	AT1G76590
														AT1G76600		0.632485		1.42949	AT1G76600
														AT1G77145		1.55858		1.92254	AT1G77145
														AT1G80440		2.9086		2.40781	AT1G80440
														AT2G02710		0.575264		1.05901	TLP1
														AT2G15960		1.35161		1.03361	AT2G15960
														AT2G19800		0.600898		1.37538	MIOX2
														AT2G20670		1.45		1.46924	AT2G20670
														AT2G34000		1.88156		1.82062	AT2G34000
														AT2G34180		2.61195		2.95459	CIPK13
														AT2G34340		0.840258		1.25931	AT2G34340
														AT2G35730		0.91537		1.12323	AT2G35730
														AT3G14620		1.99285		2.43804	CYP72A8
														AT3G15630		0.794081		1.0224	AT3G15630
														AT3G22121		1.28566		1.09298	AT3G22121
														AT3G27950		1.25933		1.17807	AT3G27950
														AT3G28920		0.719663		1.25488	ZHD9
														AT3G44300		1.36149		1.03891	NIT2
														AT3G48360		1.39432		2.1903	BT2
														AT3G48510		2.91427		1.63176	AT3G48510
														AT3G56400		0.94259		1.39905	WRKY70
														AT3G59060		3.38693		2.74018	PIF5
														AT4G06746		1.43296		1.23645	RAP2-9
														AT4G07820		1.08587		1.35606	AT4G07820
														AT4G35770		3.64924		3.69743	STR15
														AT5G20820		1.08063		1.20386	SAUR76
														AT5G22920		1.21018		1.57714	RZPF34
														AT5G40780		1.32005		1.7487	LHT1
														AT5G43520		1.36655		1.65711	AT5G43520
														AT5G44580		0.928023		1.32326	AT5G44580
														AT5G49450		2.70097		2.06596	BZIP1
														AT5G53980		1.124		1.60805	ATHB-52
														AT5G56550		2.50831		2.15397	OXS3
														AT5G61590		1.33514		1.21179	ERF107
														AT5G65207		1.4386		0.971442	AT5G65207
														AT1G19464		2.98076		-2.24878	MIR864A
														AT5G35935		1.28479		-1.02475	AT5G35935
														AT1G06080		1.99067			ADS1
														AT1G29670		2.22044			AT1G29670
														AT1G32928		1.26561			AT1G32928
														AT1G54950		2.70766			AT1G54950
														AT2G14247		1.52709			AT2G14247
														AT2G27315		1.20478			AT2G27315
														AT2G46495		1.09916			ATL21A
														AT3G15534		2.05981			AT3G15534
														AT3G19200		1.45629			AT3G19200
														AT5G07550		1.9473			GRP19
														AT5G17350		1.35195			AT5G17350
														AT5G22570		1.44383			WRKY38
														AT5G26300		1.54883			AT5G26300
														AT5G39080		2.34104			AT5G39080
														AT5G43450		2.35718			AT5G43450
														AT5G49360		1.0767			BXL1
														AT5G51810		1.44784			GA20OX2
														AT5G59990		1.20129			AT5G59990
														AT5G66700		1.16022			ATHB-53
														AT1G11130		-0.472121	-1.10993	-0.829783	SUB
														AT1G26730		-0.752835	-1.12744	-1.08512	PHO1-H7
														AT1G31710		-1.01662	-1.48503	-1.27217	AT1G31710
														AT1G44970		-1.02753	-0.884446	-0.8431	PER9
														AT1G55240		-1.65609	-0.651464	-1.37541	AT1G55240
														AT1G55990		-1.69814	-1.87316	-2.81765	AT1G55990
														AT1G64000		-1.29948	-2.06142	-2.22254	WRKY56
														AT1G79640		-1.45044	-1.28329	-1.52624	AT1G79640
														AT2G03200		-0.858226	-1.25473	-1.35386	AT2G03200
														AT2G16005		-0.535128	-1.43152	-0.869057	ROSY1
														AT2G18050		-0.901268	-1.68422	-0.699416	HIS1-3
														AT2G21400		-2.18139	-3.13401	-1.32505	SRS3
														AT2G25150		-1.34478	-0.828551	-0.866394	SCT
														AT2G25790		-0.695715	-1.42772	-0.956614	AT2G25790
														AT2G29970		-0.597177	-1.06451	-0.643082	SMXL7
														AT2G35380		-1.40128	-1.80386	-1.72249	PER20
														AT2G40460		-1.23065	-0.947718	-1.36277	NPF5.1
														AT3G02020		-0.780984	-0.721275	-1.21995	AK3
														AT3G04850		-0.504868	-1.09527	-0.762938	TCX4
														AT3G06390		-1.22882	-1.4013	-1.51132	AT3G06390
														AT3G16400		-1.00975	-1.27094	-1.44111	NSP1
														AT3G19710		-0.42906	-0.510124	-1.00242	BCAT4
														AT3G22810		-1.09058	-1.17719	-0.969735	AT3G22810
														AT3G27884		-1.07902	-0.709337	-0.991787	AT3G27884
														AT3G29630		-0.682676	-0.542398	-1.02174	UGT79B4
														AT3G44540		-1.28689	-1.48034	-1.83216	FAR4
														AT3G49670		-0.677939	-0.857117	-1.01865	BAM2
														AT4G02830		-0.693279	-1.05153	-0.847839	AT4G02830
														AT4G04340		-0.759975	-1.29278	-0.613752	OSCA1
														AT4G11190		-0.888976	-0.425626	-1.34126	DIR13
														AT4G12030		-0.646495	-0.492701	-1.12027	BASS5
														AT4G16745		-1.26368	-1.88788	-1.20474	AT4G16745
														AT4G19810		-1.03109	-1.35226	-0.989466	ChiC
														AT4G39950		-0.76046	-1.2511	-1.12323	CYP79B2
														AT5G05160		-0.663285	-1.07432	-0.948648	AT5G05160
														AT5G05940		-0.703086	-1.95674	-1.63288	ROPGEF5
														AT5G07800		-1.07183	-0.750258	-1.16118	AT5G07800
														AT5G16770		-1.07606	-1.18452	-1.25962	AtMYB9
														AT5G23190		-1.20774	-0.818512	-2.07247	CYP86B1
														AT5G28490		-2.11237	-3.42583	-2.27229	LSH1
														AT5G36180		-1.00244	-0.887906	-0.689376	SCPL1
														AT5G54130		-0.973107	-1.0446	-1.12159	AT5G54130
														AT5G55620		-1.91921	-3.27859	-2.33474	AT5G55620
														AT5G60450		-0.822865	-1.00798	-0.692637	ARF4
														AT5G65700		-0.656269	-1.08042	-0.703991	BAM1
														AT1G24270		-1.54344		-1.75833	AT1G24270
														AT1G26590		-1.25985		-1.90668	AT1G26590
														AT1G51670		-1.57149		-1.74868	HTT5
														AT1G54540		-0.933872		-1.29257	AT1G54540
														AT1G61130		-1.00904		-2.10805	SCPL32
														AT1G73600		-0.81813		-1.03302	AT1G73600
														AT1G77760		-1.33086		-1.71333	NIA1
														AT2G34655		-1.00371		-1.55167	AT2G34655
														AT2G42200		-2.5829		-2.22442	SPL9
														AT2G44940		-0.981191		-1.09519	ERF034
														AT2G46510		-1.14004		-1.42355	AIB
														AT3G18070		-1.44241		-1.82986	BGLU43
														AT3G22620		-0.761775		-1.07929	AT3G22620
														AT4G11200		-0.846912		-1.38963	AT4G11200
														AT4G13280		-3.24205		-3.53218	TPS12
														AT4G24130		-0.743284		-1.0442	AT4G24130
														AT5G05790		-0.527299		-1.07717	AT5G05790
														AT5G06905		-10		-10	CYP712A2
														AT5G10230		-1.23825		-2.13381	ANNAT7
														AT5G26310		-0.847705		-1.08922	UGT72E3
														AT1G14600		-1.97751	-1.73881		AT1G14600
														AT1G55591		-3.10777	-3.84016		MIR158B
														AT1G73290		-1.58527	-1.77933		SCPL5
														AT1G73480		-0.878773	-1.1063		AT1G73480
														AT2G34610		-1.14799	-0.752807		AT2G34610
														AT3G26040		-3.5341	-3.14584		AT3G26040
														AT3G32030		-1.27798	-0.579777		TPS30
														AT1G17830		-1.1053			AT1G17830
														AT1G62700		-1.75409			NAC026
														AT1G78750		-2.10928			AT1G78750
														AT1G79310		-1.46162			AMC7
														AT2G22920		-1.28318			SCPL12
														AT2G28260		-1.1514			CNGC15
														AT2G34600		-2.81453			TIFY 5B
														AT2G40670		-2.06349			ARR16
														AT3G13898		-1.59168			AT3G13898
														AT3G29430		-3.00871			AT3G29430
														AT3G33528		-1.95231			AT3G33528
														AT3G57920		-3.43257			SPL15
														AT4G17483		-1.3102			AT4G17483
														AT5G10310		-1.11444			AT5G10310
														AT5G12280		-3.86155			AT5G12280
														AT5G35915		-10			AT5G35915
														AT1G11530			1.52125	1.33586	CXXS1
														AT1G22180			1.05922	1.05799	AT1G22180
														AT1G29930			0.676894	1.04306	LHCB1.3
														AT1G34760			1.07757	0.984821	GRF11
														AT1G35290			3.09005	4.35793	ALT1
														AT1G36640			0.961884	1.03285	AT1G36640
														AT1G44575			1.08731	0.750217	PSBS
														AT1G49975			1.8426	1.33796	AT1G49975
														AT1G65850			1.43899	1.23081	AT1G65850
														AT1G65970			0.840624	1.024	PRXIIC
														AT1G72645			1.25409	1.83542	AT1G72645
														AT1G75690			1.15285	1.13062	LQY1
														AT1G78450			1.83312	1.87165	AT1G78450
														AT2G05310			1.19522	1.45685	AT2G05310
														AT2G26410			1.00473	1.15362	Iqd4
														AT2G28270			1.35598	1.47699	AT2G28270
														AT2G29320			1.1546	0.86277	AT2G29320
														AT2G37820			1.52532	1.29346	AT2G37820
														AT2G38870			1.38328	1.30907	AT2G38870
														AT3G48920			0.517329	1.02235	AtMYB45
														AT3G63540			0.810638	1.03962	AT3G63540
														AT4G09100			0.956347	1.06368	ATL39
														AT4G09780			1.26461	2.13094	AT4G09780
														AT4G31875			0.773665	1.49268	AT4G31875
														AT5G14090			2.60847	3.03065	LA1
														AT5G24230			0.964696	1.05823	AT5G24230
														AT5G38980			1.01867	0.833742	AT5G38980
														AT5G39190			1.31809	1.161	GLP5A
														AT4G17788			-3.00335	1.46577	MIR160B
														AT5G05340			-1.58603	1.40199	PER52
														AT5G20230			-2.65904	1.13894	BCB
														AT1G16780			-1.03538	-0.933511	AVPL2
														AT1G19530			-1.45724	-1.11557	AT1G19530
														AT1G21510			-2.08393	-1.57166	AT1G21510
														AT1G28380			-1.24291	-1.01489	NSL1
														AT1G30600			-0.917377	-1.01068	SBT2.1
														AT1G31550			-2.13221	-2.24386	AT1G31550
														AT1G59740			-1.13219	-0.703791	NPF4.3
														AT1G68470			-0.925388	-1.02752	GT17
														AT1G70750			-0.551684	-1.02067	MYOB2
														AT1G79460			-1.45098	-1.31225	GA2
														AT2G30210			-1.84565	-1.82831	LAC3
														AT2G37360			-1.34644	-1.40459	ABCG2
														AT2G40540			-1.11043	-1.20596	POT2
														AT2G45970			-0.510642	-1.05693	CYP86A8
														AT3G22740			-1.67301	-1.43617	HMT3
														AT3G24480			-0.677533	-1.16596	LRX4
														AT3G27270			-1.06374	-1.03299	AT3G27270
														AT3G60840			-1.13371	-0.625904	MAP65-4
														AT4G10270			-3.36913	-2.15442	AT4G10270
														AT4G15990			-2.55297	-2.89427	AT4G15990
														AT4G18670			-1.24957	-0.947109	LRX5
														AT4G23340			-1.32556	-0.966765	AT4G23340
														AT4G39720			-1.52274	-1.94003	AT4G39720
														AT5G08250			-1.1959	-1.6326	AT5G08250
														AT5G09480			-1.4216	-1.41738	AT5G09480
														AT5G10180			-1.80455	-0.477501	SULTR2;1
														AT5G44417			-3.51887	-1.34514	AT5G44417
														AT5G49630			-1.0555	-1.11083	AAP6
														AT1G06830			1.44198		GRXS11
														AT1G17400			1.44873		AT1G17400
														AT1G37150			1.14413		HCS2
														AT1G50580			2.28086		UGT79B5
														AT1G58590			1.00651		AT1G58590
														AT1G73965			1.04512		CLE13
														AT2G13810			1.34947		ALD1
														AT2G19310			1.04812		HSP18.5
														AT2G21900			1.51308		WRKY59
														AT3G06630			1.42378		AT3G06630
														AT3G12220			1.37118		SCPL16
														AT3G15840			1.79059		PIFI
														AT3G16800			1.01587		AT3G16800
														AT3G19800			2.01009		AT3G19800
														AT3G48900			1.20594		GEN2
														AT3G55500			2.64588		EXPA16
														AT3G56705			2.19688		U2.6
														AT4G10860			2.69244		AT4G10860
														AT4G12270			1.05274		AT4G12270
														AT4G15680			1.43534		GRXS4
														AT4G20780			1.03965		CML42
														AT4G32340			1.55331		AT4G32340
														AT5G12890			1.08945		UGT92A1
														AT5G22430			1.29189		AT5G22430
														AT5G22550			1.01173		AT5G22550
														AT5G27807			2.02398		MIR164C
														AT5G39160			1.57489		GLP2A
														AT5G43540			1.42718		AT5G43540
														AT5G46050			2.45218		NPF5.2
														AT5G46950			10		AT5G46950
														AT5G53450			1.78759		PAP14
														AT5G57750			1.27927		ATL50
														AT5G62150			1.39408		AT5G62150
														AT1G01030			-1.15669		NGA3
														AT1G01120			-1.07689		KCS1
														AT1G02300			-1.31697		CATHB1
														AT1G02640			-1.09241		BXL2
														AT1G06170			-1.82647		BHLH89
														AT1G10550			-1.33819		XTH33
														AT1G12200			-1.07174		AT1G12200
														AT1G17460			-1.06087		TRFL3
														AT1G26810			-1.21417		GALT1
														AT1G30520			-1.64573		AAE14
														AT1G31173			-1.62516		MIR167D
														AT1G35830			-1.16194		AT1G35830
														AT1G48800			-3.38374		TPS28
														AT1G49960			-2.27383		NAT4
														AT1G51640			-1.01588		ATEXO70G2
														AT1G55940			-1.47063		CYP708A1
														AT1G58037			-1.6465		AT1G58037
														AT1G62262			-1.32586		SLAH4
														AT1G62540			-3.44225		FMO GS-OX2
														AT1G62560			-2.56078		FMOGS-OX3
														AT1G62975			-1.06323		BHLH125
														AT1G68570			-1.25972		NPF3.1
														AT1G69490			-1.43986		NAC029
														AT1G73410			-1.46206		ATMYB54
														AT1G74000			-1.12819		SSL11
														AT1G74010			-1.35661		AT1G74010
														AT1G79330			-1.71447		AMC5
														AT2G22510			-1.59353		AT2G22510
														AT2G23540			-1.59837		AT2G23540
														AT2G24850			-1.76941		TAT3
														AT2G32487			-1.56692		AT2G32487
														AT2G32510			-1.41166		MAPKKK17
														AT2G36570			-2.34881		PXC1
														AT2G39350			-2.76391		ABCG1
														AT2G40370			-2.64004		LAC5
														AT2G40610			-2.41808		EXPA8
														AT2G41510			-2.62793		ATCKX1
														AT2G44690			-1.04271		ARAC9
														AT2G46530			-1.02744		ARF11
														AT2G47200			-1.02821		AT2G47200
														AT2G47270			-1.06125		UPB1
														AT3G07320			-1.07002		AT3G07320
														AT3G12500			-1.08404		CHI-B
														AT3G14310			-1.02697		PME3
														AT3G16450			-1.60456		JAL33
														AT3G28510			-2.53503		AT3G28510
														AT3G45120			-10		AT3G45120
														AT3G51710			-1.00008		AT3G51710
														AT3G54820			-3.00696		PIP2-5
														AT3G56550			-1.46525		PCMP-H80
														AT3G58550			-1.41636		AT3G58550
														AT4G12680			-1.4966		AT4G12680
														AT4G14103			-1.07761		AT4G14103
														AT4G14150			-1.05821		KIN12A
														AT4G14365			-1.36445		XBAT34
														AT4G16008			-1.49744		AT4G16008
														AT4G19720			-1.35827		AT4G19720
														AT4G20430			-1.50148		SBT2.2
														AT4G23680			-1.59601		AT4G23680
														AT4G33590			-2.09936		AT4G33590
														AT4G33610			-1.59824		AT4G33610
														AT4G34510			-1.49032		KCS17
														AT4G35900			-1.38796		FD
														AT5G01190			-1.08896		LAC10
														AT5G09530			-1.96296		PELPK1
														AT5G09976			-1.62626		AT5G09976
														AT5G15210			-1.11891		ZHD8
														AT5G17860			-3.01776		CCX1
														AT5G18470			-1.14163		AT5G18470
														AT5G19410			-1.40975		AT5G19410
														AT5G21222			-1.34611		ATC401
														AT5G23400			-1.00191		AT5G23400
														AT5G26620			-10		AT5G26620
														AT5G36110			-1.25856		CYP716A1
														AT5G44010			-1.09708		AT5G44010
														AT5G45320			-1.11785		AT5G45320
														AT5G51790			-1.10617		AT5G51790
														AT5G55180			-1.39993		AT5G55180
														AT5G62630			-1.06382		HIPL2
														AT5G65710			-1.04811		HSL2
														AT5G66670			-2.33706		AT5G66670
														AT1G02340				1.40206	HFR1
														AT1G02610				1.24813	AT1G02610
														AT1G13080				1.32672	CYP71B2
														AT1G13260				1.36566	RAV1
														AT1G14200				3.28132	AT1G14200
														AT1G22890				1.15717	AT1G22890
														AT1G28170				2.02408	SOT7
														AT1G33840				1.89151	AT1G33840
														AT1G44446				1.09866	CAO
														AT1G48000				1.5215	MYB112
														AT1G52100				2.36464	AT1G52100
														AT1G52130				1.79163	JAL13
														AT1G54740				1.27289	AT1G54740
														AT1G59700				1.09629	GSTU16
														AT1G60110				1.74112	AT1G60110
														AT1G60130				1.53548	JAL18
														AT1G64710				10	AT1G64710
														AT1G70830				4.47015	MLP28
														AT1G71030				2.58501	ATMYBL2
														AT1G79130				2.70095	SAUR40
														AT1G79360				1.20473	AT1G79360
														AT1G80110				1.07801	PP2B11
														AT2G02580				1.2311	CYP71B9
														AT2G24710				2.27475	ATGLR2.3
														AT2G25735				1.05857	AT2G25735
														AT2G26820				1.07512	ATPP2-A3
														AT2G27385				10	AT2G27385
														AT2G28630				2.22475	KCS12
														AT2G29310				2.05765	AT2G29310
														AT2G30670				1.54643	AT2G30670
														AT2G36320				1.08151	SAP4
														AT2G37800				2.74568	AT2G37800
														AT2G41240				1.15857	BHLH100
														AT2G44920				1.91766	AT2G44920
														AT3G01500				2.32613	BCA1
														AT3G05727				10	AT3G05727
														AT3G10450				1.24212	SCPL7
														AT3G14260				1.80706	AT3G14260
														AT3G15450				1.33206	AT3G15450
														AT3G21260				1.21336	GLTP3
														AT3G23880				2.79504	AT3G23880
														AT3G45730				1.18037	AT3G45730
														AT3G46190				1.93151	AT3G46190
														AT3G54150				1.11384	AT3G54150
														AT3G55330				1.06806	PPL1
														AT3G60670				2.194	AT3G60670
														AT3G61390				2.23502	PUB36
														AT3G61410				1.12077	AT3G61410
														AT3G62410				2.2385	CP12-2
														AT3G62780				1.455	AT3G62780
														AT3G63160				1.76218	AT3G63160
														AT4G02075				1.25207	PIT1
														AT4G04223				3.21925	AT4G04223
														AT4G04925				1.07272	AT4G04925
														AT4G10510				1.27461	SBT3.7
														AT4G10640				1.00401	IQD16
														AT4G11393				10	AT4G11393
														AT4G21250				2.20057	AT4G21250
														AT4G25110				1.50433	AMC2
														AT4G25170				1.04307	AT4G25170
														AT4G31877				3.34255	MIR156C
														AT5G02090				1.46133	AT5G02090
														AT5G14740				1.69138	BCA2
														AT5G17430				1.07244	BBM
														AT5G21430				10	ndhU
														AT5G22300				2.61886	NIT4
														AT5G23950				1.25862	AT5G23950
														AT5G27420				1.14331	ATL31
														AT5G36220				1.50574	CYP81D1
														AT5G38710				1.14952	POX2
														AT5G38910				2.73044	AT5G38910
														AT5G39050				1.28424	PMAT1
														AT5G46090				1.14104	DMP6
														AT5G51390				1.19051	AT5G51390
														AT5G56544				2.14798	AT5G56544
														AT5G59260				1.59586	LECRK21
														AT5G59310				4.30978	LTP4
														AT5G60060				2.12555	AT5G60060
														AT5G66480				1.01463	AT5G66480
														AT5G67520				1.26869	APK4
														AT1G10790				-1.41618	AT1G10790
														AT1G11330				-1.56001	AT1G11330
														AT1G20691				-1.2151	AT1G20691
														AT1G29750				-1.2873	RKF1
														AT1G35260				-1.20682	MLP165
														AT1G45191				-2.51336	BGLU1
														AT1G59730				-1.14804	TRX7
														AT1G62333				-10	AT1G62333
														AT1G64590				-1.16324	AT1G64590
														AT2G24700				-1.45282	REM10
														AT2G26010				-10	PDF1.3
														AT2G27770				-1.01135	AT2G27770
														AT3G12730				-1.2392	PHL12
														AT3G19370				-1.24627	AT3G19370
														AT3G43190				-1.81458	SUS4
														AT4G02555				-3.27272	AT4G02555
														AT4G02900				-1.04169	AT4G02900
														AT4G13345				-1.15995	MEE55
														AT4G15690				-1.35062	GRXS5
														AT4G39510				-1.11776	CYP96A12
														AT5G12236				-10	AT5G12236
														AT5G19650				-1.12389	OFP8
														AT5G41040				-1.40888	HHT1
														AT5G47635				-1.40393	AT5G47635
														AT5G48740				-1.38866	AT5G48740
														AT5G51795				-1.17858	KLP
														AT5G58910				-1.2412	LAC16
														AT5G66840				-1.07146	AT5G66840

## Sheet: WS & sku5
Supplementary File S1: Fully annotated DEG Heatmaps. The heatmaps presented in Figures 4, 5, 6, 9, 10, 11 are fully annotated with AGI Gene IDs and G:Profiler (Raudvere et al., 2019) names. Differential expression values are given in Log2(Fold-Change), where upregulation refers to higher expression in the first context of the comparison (e.g. FLT in the FLT vs. GC comparison). Only those DEGs wit…
sku5 vs. WS DEGs							WS & sku5DEGs - FLT vs. GC							WS & sku5 DEGs - 4d vs. 8d
Gene ID	GC 4d	GC 8d	FLT 4d	FLT 8d	Name		Gene ID	WS 4d	WS 8d	sku5 4d	sku5 8d	Name		Gene ID	WS GC	WS FLT	sku5 GC	sku5 FLT	Name
AT1G73120	1.82089	1.40153	2.39112		AT1G73120		AT2G05510	2.15517	1.47408	2.63815	1.03707	AT2G05510		AT1G05680	1.49271	0.93135	2.00916	1.5088	UGT74E2
AT5G40730	0.624711	0.57407	1.06089		AGP24		AT5G52640	0.893009	0.870453	1.99274	0.906739	HSP90-1		AT1G08090	1.24587	2.03814	2.71131	2.71771	NRT2.1
AT1G60730	1.02532	0.727473	-0.72987		AT1G60730		AT1G65500	0.901333	-0.766771	-2.02551	-0.759218	AT1G65500		AT1G09310	2.07561	3.62216	2.91426	2.62932	AT1G09310
AT4G33150	0.741894		1.01542	0.424042	AT4G33150		AT1G02850	1.20619	1.03236	2.2329		BGLU11		AT1G11910	0.594744	0.522381	1.11828	0.500682	APA1
AT2G05520	1.48415		-1.14099	-2.16465	GRP3		AT2G39980	1.56067	1.20868	3.91877		AT2G39980		AT1G21680	1.30524	1.74878	1.23537	2.24202	AT1G21680
AT3G56290	0.689742		-0.808355	-1.10149	AT3G56290		AT2G44080	1.85782	1.03508	1.86057		ARL		AT1G45015	1.05562	1.25389	1.04037	0.962647	AT1G45015
AT1G08930	1.06997	0.581894			ERD6		AT4G14060	1.23164	-0.89557	2.68436		AT4G14060		AT1G56430	1.57575	1.90419	1.72371	1.63271	NAS4
AT1G35040	1.00588	1.1721			AT1G35040		AT2G04450	1.18376	0.987792		0.741165	NUDT6		AT1G62290	3.20691	3.98954	2.90667	4.81945	APA2
AT1G78000	1.12851	0.732095			SULTR1;2		AT3G44300	1.44242	0.894261		0.75144	NIT2		AT1G63180	1.22422	2.02634	1.6451	2.57519	UGE3
AT2G06850	1.20794	0.640543			XTH4		AT1G03106	1.20653		8.12542	4.70901	AT1G03106		AT1G67090	0.965883	1.94287	1.4969	1.51112	RBCS-1A
AT2G28470	1.10511	0.862484			BGAL8		AT1G54870	1.10433		10.6842	5.8292	AT1G54870		AT1G67100	1.51402	1.99572	1.3209	3.07697	LBD40
AT2G41380	1.17235	0.809692			AT2G41380		AT2G21820	1.05245		7.18008	2.71076	AT2G21820		AT1G73120	2.74844	1.50416	3.18134	4.18516	AT1G73120
AT5G45500	1.00532	0.611323			AT5G45500		AT2G40170	1.24638		9.19535	4.38931	EM6		AT1G76600	1.07608	0.92368	1.49097	1.3373	AT1G76600
AT1G34760	1.30152		1.50327		GRF11		AT5G03860	0.945489		4.52143	2.88212	MLS		AT1G78460	1.56915	1.39528	1.95387	2.50085	AT1G78460
AT1G70420	0.870048		1.12177		AT1G70420		AT2G01520	0.88243		1.4318	-0.460893	MLP328		AT2G04450	1.04566	1.25687	1.48595	1.11677	NUDT6
AT3G02240	0.878853		1.28571		RGF7		AT5G01870	1.02181		0.626752	-0.533528	LTP10		AT2G05520	2.81284	3.27024	3.60861	4.30118	GRP3
AT3G07720	1.2102		0.93889		AT3G07720		AT3G43720	1.20209	0.497174			LTPG2		AT2G23170	2.46534	2.4609	1.55787	2.46939	GH3.3
AT3G58810	1.46838		1.58391		MTPA2		AT1G55591	3.65844	-3.1527			MIR158B		AT2G27560	1.363	0.920581	0.955114	0.816571	AT2G27560
AT5G24270	1.03928		0.882313		CBL4		AT1G19530	1.09658		4.87915		AT1G19530		AT2G37870	1.08938	0.841588	1.96993	0.792302	AT2G37870
AT1G09310	1.48419		-1.62245		AT1G09310		AT1G58235	0.872781		3.9879		AT1G58235		AT2G38530	1.76126	1.9578	1.50849	2.23605	LTP2
AT1G65500	1.72867		-1.19964		AT1G65500		AT1G62290	1.09267		3.3759		APA2		AT2G38540	0.84382	1.00212	0.952057	1.07368	LTP1
AT2G02990	2.28793		-2.04631		RNS1		AT1G80160	2.26682		1.73002		AT1G80160		AT2G38940	1.71418	1.1367	1.77365	0.97993	PHT1-4
AT2G05380	1.41286		-0.950646		GRP3S		AT2G21330	1.22268		2.69853		FBA1		AT2G39730	1.35644	2.64971	2.05489	1.07775	RCA
AT5G12420	1.24631			0.513044	AT5G12420		AT2G29460	2.14227		1.45651		GSTU4		AT2G41310	1.74571	0.83506	0.78864	1.48957	ARR8
AT5G52310	1.24472			0.957041	RD29A		AT2G42840	1.38129		1.4258		PDF1		AT2G41730	1.42888	2.44369	3.04531	1.70585	AT2G41730
AT1G72490	1.15809			-0.581468	AT1G72490		AT2G47770	1.29057		6.20554		TSPO		AT2G42600	1.53439	1.42955	1.06423	0.823583	PPC2
AT3G25597	1.18719			-0.740525	AT3G25597		AT3G16770	0.783419		2.45613		RAP2-3		AT2G43371	2.48244	2.13433	2.57562	1.67505	AT2G43371
AT4G08555	1.19688			-1.11689	AT4G08555		AT3G47340	1.96371		4.49902		ASN1		AT2G43510	2.77876	2.90721	2.89121	3.49239	ATTI1
AT5G33355	0.797115			-2.36365	AT5G33355		AT4G23680	1.213		0.787094		AT4G23680		AT3G01420	1.16855	1.05613	1.17099	1.03064	DOX1
AT5G37550	1.08419			-0.981876	AT5G37550		AT2G02990	2.41449		-1.91689		RNS1		AT3G02040	1.62137	1.755	1.50052	1.5775	GDPD1
AT1G02360	1.12199				AT1G02360		AT3G27660	1.32504			10	OL2		AT3G07160	1.11608	0.793781	0.545428	0.608038	ATGSL10
AT1G08090	1.08732				NRT2.1		AT4G15630	1.04425			-0.647293	AT4G15630		AT3G08040	1.8504	0.689421	1.88246	0.958027	DTX43
AT1G17170	1.21288				GSTU24		AT5G44410	1.56814			0.8574	AT5G44410		AT3G09390	1.5804	1.36546	2.14383	2.01716	MT2A
AT1G19900	1.31149				AT1G19900		AT1G14950	1.66553				AT1G14950		AT3G14415	0.743279	0.872282	0.981199	1.04924	AT3G14415
AT1G47600	2.09012				TGG4		AT1G15180	1.5042				DTX13		AT3G16530	1.09667	1.40874	0.677806	0.778186	AT3G16530
AT1G51860	1.1707				AT1G51860		AT1G26380	10				FOX1		AT3G19960	0.898078	1.32273	0.510703	2.95742	ATM1
AT1G57990	1.02241				PUP18		AT1G29090	1.51685				AT1G29090		AT3G20340	1.32386	1.25029	1.50118	2.06193	AT3G20340
AT1G62320	1.37878				AT1G62320		AT1G48325	10				AT1G48325		AT3G51510	1.02276	1.58948	1.42618	2.76395	AT3G51510
AT1G70000	1.25726				AT1G70000		AT1G54860	1.2101				AT1G54860		AT3G60240	1.00465	0.591668	0.761962	0.577026	EIF4G
AT1G71697	1.04327				CK1		AT1G56060	10				AT1G56060		AT3G62700	0.682125	1.29239	0.894891	1.73585	ABCC14
AT2G26290	1.50478				PBL12		AT1G60730	1.53727				AT1G60730		AT4G01060	3.51336	2.26878	3.39888	3.23034	ETC3
AT2G27660	1.1084				AT2G27660		AT1G69920	10				GSTU12		AT4G02510	1.31486	0.870269	0.702846	1.23489	TOC159
AT2G29450	1.25808				GSTU5		AT2G02930	2.31732				GSTF3		AT4G05180	0.961062	1.03874	1.46718	1.45255	PSBQ2
AT2G31020	1.48121				ORP1A		AT2G28420	1.75596				AT2G28420		AT4G22212	0.801655	0.814286	1.58235	0.884145	AT4G22212
AT2G32020	1.10832				AT2G32020		AT2G39730	1.16461				RCA		AT4G36880	2.58704	2.18157	3.10597	1.80762	CP1
AT2G41730	1.561				AT2G41730		AT2G41100	2.47913				CML12		AT4G39675	2.16206	1.37	1.84036	3.11628	AT4G39675
AT3G01420	1.24083				DOX1		AT2G43510	1.00286				ATTI1		AT5G01740	1.35504	0.796129	1.26822	0.780369	AT5G01740
AT3G19930	1.04958				STP4		AT3G14420	1.66098				GLO1		AT5G03860	3.1322	4.32943	2.3538	3.98635	MLS
AT3G20557	1.36775				VUP3		AT3G20470	1.40713				GRP5		AT5G05250	1.55951	1.07337	1.14999	1.05861	AT5G05250
AT3G28345	1.19366				ABCB15		AT3G23150	1.75957				ETR2		AT5G20150	1.72803	0.961159	2.16142	1.56891	SPX1
AT3G49690	1.41181				RAX3		AT3G50980	1.10415				XERO1		AT5G20790	3.44206	2.30006	2.16723	2.09363	AT5G20790
AT3G56410	1.49169				AT3G56410		AT4G22690	2.24874				CYP706A1		AT5G25610	1.09944	1.49327	2.51358	1.17548	RD22
AT3G59930	1.20064				AT3G59930		AT4G37710	10				VQ29		AT5G33355	3.8359	0.987036	4.09364	3.21109	AT5G33355
AT3G60330	1.11261				AHA7		AT5G10180	1.276				SULTR2;1		AT5G38410	3.50401	4.69681	3.97531	3.83026	AT5G38410
AT4G31940	1.54663				CYP82C4		AT5G38410	1.60863				AT5G38410		AT5G44130	1.19799	2.09593	1.10939	1.77194	FLA13
AT4G37700	1.39495				AT4G37700		AT5G38420	1.21143				RBCS-2B		AT5G44585	0.800197	0.896369	1.11028	1.47565	AT5G44585
AT5G01600	1.16906				FER1		AT5G38430	1.43762				RBCS-1B		AT5G48180	0.58033	0.735482	1.01029	0.980365	NSP5
AT5G13210	1.54046				AT5G13210		AT5G33355	-1.61519	1.24703	-2.54495	-1.65856	AT5G33355		AT5G52640	1.70997	1.74745	1.49707	2.58159	HSP90-1
AT5G17165	1.2258				AT5G17165		AT1G45145	-0.652959	-0.7363	-0.954514	-1.05496	TRX5		AT5G54770	1.20532	1.92101	1.06028	1.8392	THI1
AT5G20360	1.10274				Phox3		AT2G19970	-1.20083	-0.640574	-0.709957	-0.925786	AT2G19970		AT5G59590	1.39203	1.24518	2.02648	1.67395	UGT76E2
AT5G23190	1.34521				CYP86B1		AT2G32300	-1.0035	-0.880535	-0.693123	-0.676942	UCC1		AT5G64120	1.39467	0.995959	1.66396	1.74903	PER71
AT5G40590	1.01382				AT5G40590		AT2G39430	-1.01822	-1.08825	-0.834676	-0.668563	DIR9		AT5G64260	0.845402	0.639029	1.57357	0.968015	EXL2
AT5G43450	1.57632				AT5G43450		AT3G22600	-0.858901	-0.738692	-1.17419	-0.754843	AT3G22600		AT1G13340	1.54023	2.58832	-1.6289	3.1639	AT1G13340
AT5G44790	1.09964				RAN1		AT4G35060	-0.813439	-0.4716	-1.33488	-0.649666	HIPP25		AT1G03410	1.76765	1.03193	2.83825		2A6
AT5G49890	1.11307				CLC-C		AT2G31083	-1.50334	-1.05232		-1.03891	CLE5		AT1G34047	4.14029	1.23626	4.93337		AT1G34047
AT1G45201	-1.14907	0.54765	-1.27881	0.39817	ATTLL1		AT4G25560	-1.69849	-0.915199		-0.730225	LAF1		AT1G73010	0.813068	1.35944	1.1689		PS2
AT4G12420	-1.89543	-1.7409	-2.00843	-2.12147	SKU5		AT4G39190	-1.34732	-0.544703		-0.538253	AT4G39190		AT2G14820	1.06341	0.855094	1.72914		NPY2
AT5G01740	-0.778572	-0.687337	-1.31942	-1.30246	AT5G01740		AT5G62165	-2.19931	-0.441851		-0.486892	AGL42		AT2G41800	1.00738	0.732119	0.722202		AT2G41800
AT5G02120	-1.23732	-2.0178	-1.61695	-2.16749	OHP1		AT1G73120	-1.34185		-0.769891	-1.7707	AT1G73120		AT3G14420	3.16679	4.34938	3.21746		GLO1
AT5G02280	-0.887736	-0.754474	-0.998552	-1.12022	AT5G02280		AT2G30930	-1.08283		-0.825495	-0.710182	AT2G30930		AT3G22120	1.63253	1.42657	1.1323		CWLP
AT2G25900	-1.66643	-0.778886	1.09727		ATCTH		AT3G25655	-1.2676		-2.23044	-1.44748	IDL1		AT5G26340	0.932252	1.64647	1.37092		STP13
AT4G14060	-2.74961	-0.807813	-1.3016		AT4G14060		AT3G58810	-1.64084		-1.51959	-0.926301	MTPA2		AT5G64740	0.630865	0.585159	1.69833		CESA6
AT2G05910	-1.13617	-0.308494		-0.310856	AT2G05910		AT3G59930	-1.46816		-2.60556	-1.60496	AT3G59930		AT1G03106	5.40473	6.99285		4.19168	AT1G03106
AT2G29125	-1.14819	-0.620001		-0.471986	RTFL2		AT3G49330	-1.24785	-0.963185			AT3G49330		AT1G08910	0.904393	1.18139		2.17317	AT1G08910
AT5G02150	-0.871374	-0.89892		-1.35269	Fes1C		AT2G21880	-1.1633		-0.832029		RABG2		AT1G13640	0.559147	1.17507		1.96399	PI4KG6
AT5G02200	-1.16044	-1.10484		-1.44547	FHL		AT2G28470	-0.948052		-1.55738		BGAL8		AT1G15330	3.86894	3.4671		4.11905	PV42A
AT1G03106	-5.336		1.5753	4.36622	AT1G03106		AT5G15180	-1.20989		-1.63853		PER56		AT1G15410	2.31898	1.33182		1.58509	AT1G15410
AT1G13640	-0.874586		1.23072	0.439227	PI4KG6		AT5G42590	-1.33577		-1.64926		CYP71A16		AT1G16030	1.81816	2.23543		2.57847	HSP70-5
AT1G19530	-2.12612		1.64879	0.822743	AT1G19530		AT3G25930	-1.32042			-0.536686	AT3G25930		AT1G16850	1.29638	1.03366		2.9154	AT1G16850
AT2G21490	-10		2.214	10	LEA		AT4G05590	-1.01896			-0.789123	AT4G05590		AT1G17010	10	10		4.05045	AT1G17010
AT2G21820	-4.60886		1.51517	3.68468	AT2G21820		AT1G30990	-1.53041				AT1G30990		AT1G18970	0.98064	0.612881		1.13348	GLP1
AT2G32120	-2.18172		1.92345	1.33138	HSP70-8		AT1G52155	-1.23737				AT1G52155		AT1G19540	1.7399	2.72507		3.72694	AT1G19540
AT3G22640	-6.00213		2.12702	10	PAP85		AT2G18800	-1.37439				XTH21		AT1G26665	0.608721	0.68951		1.72883	AT1G26665
AT5G01670	-1.77631		1.90387	0.965576	AT5G01670		AT5G19600	-1.04248				SULTR3;5		AT1G27730	1.27279	1.0366		1.78698	ZAT10
AT5G03860	-1.94195		1.62827	1.96315	MLS		AT1G60010		0.632441	1.33625	0.553399	AT1G60010		AT1G33790	1.49821	1.75434		2.52833	JAL4
AT5G21940	-0.978019		1.35218	0.682468	AT5G21940		AT1G80070		0.773949	1.34821	0.679798	PRP8A		AT1G47570	0.478439	0.63388		1.36259	AT1G47570
AT5G55135	-10		2.30753	10	AT5G55135		AT2G29140		0.69902	1.0587	0.604265	APUM3		AT1G54860	10	10		5.02544	AT1G54860
AT4G16980	-1.02311		-0.750957	-0.413621	AT4G16980		AT3G48560		0.796504	3.20645	0.90405	ALS		AT1G58235	1.50046	2.45022		3.347	AT1G58235
AT5G01790	-1.3569		-1.62945	-1.19356	AT5G01790		AT5G05680		0.743117	1.1946	0.546571	NUP88		AT1G62810	1.26067	1.28668		1.6267	AT1G62810
AT1G26250	-1.5354	0.629135			AT1G26250		AT1G27730		0.971992	1.29439	-1.25251	ZAT10		AT1G64720	0.596655	0.669818		1.21748	CP5
AT3G28550	-1.79252	0.671826			AT3G28550		AT5G21020		0.428478	1.17742	-0.475243	AT5G21020		AT1G67600	1.01925	1.16085		2.35933	AT1G67600
AT3G54580	-1.39592	0.68858			AT3G54580		AT1G25530		0.430961	1.42986		AT1G25530		AT1G68945	1.40285	1.99446		1.88911	AT1G68945
AT1G13340	-2.54658		1.93101		AT1G13340		AT1G44010		1.34809	1.92585		AT1G44010		AT1G69250	0.675263	0.733094		2.1784	AT1G69250
AT1G17010	-10		1.8443		AT1G17010		AT1G49570		2.45092	1.86191		PER10		AT1G69800	1.60438	1.55477		2.20259	AT1G69800
AT1G23070	-10		1.67223		AT1G23070		AT1G54970		1.09445	0.928578		PRP1		AT1G73490	2.33005	1.20014		1.49231	AT1G73490
AT1G26665	-0.659329		1.00393		AT1G26665		AT2G20520		0.991956	1.2323		FLA6		AT1G75240	2.99622	2.7494		3.40608	ZHD5
AT1G46554	-1.17779		0.959729		AT1G46554		AT2G25964		0.493304	1.14682		AT2G25964		AT1G76590	1.64204	1.98498		2.71086	AT1G76590
AT1G48990	-10		1.49607		AT1G48990		AT3G28550		0.68477	1.49112		AT3G28550		AT1G80070	1.43563	1.255		1.21207	PRP8A
AT1G52690	-2.75137		2.02142		LEA7		AT4G02510		1.00863	0.83629		TOC159		AT2G05510	0.913666	1.60726		0.876333	AT2G05510
AT1G54870	-7.79691		1.7818		ChlADR		AT4G13390		0.827121	1.22021		AT4G13390		AT2G13665	0.552446	0.59629		1.58727	AT2G13665
AT1G58235	-1.77633		1.33142		AT1G58235		AT5G25350		0.590804	1.76516		EBF2		AT2G20180	2.29489	1.31728		2.62764	PIF1
AT1G62290	-1.27582		1.00129		APA2		AT5G48850		0.982466	2.47387		SDI1		AT2G21330	1.43031	3.38668		3.04642	FBA1
AT1G64110	-1.92836		3.06686		AT1G64110		AT5G53980		1.12789	0.866935		ATHB-52		AT2G21490	10	10		4.64619	LEA
AT2G38905	-10		1.89728		AT2G38905		AT5G57340		0.644061	1.04799		AT5G57340		AT2G21820	5.55938	6.94454		4.76728	AT2G21820
AT2G40170	-6.55499		1.39295		EM6		AT1G34047		2.27604	-1.99012		AT1G34047		AT2G25510	1.1343	2.47656		1.80302	AT2G25510
AT2G47770	-3.42108		1.48648		TSPO		AT1G72500		0.49289	-1.08719		AT1G72500		AT2G26355	1.03435	0.941914		2.75836	AT2G26355
AT3G15670	-5.41807		2.29063		LEA29		AT2G41380		0.631917	-1.39563		AT2G41380		AT2G28420	4.45891	5.76		4.45143	AT2G28420
AT3G17520	-6.06972		2.06955		AT3G17520		AT3G25790		0.643213	-1.04613		HHO1		AT2G32120	2.23679	3.13706		3.72433	HSP70-8
AT3G19960	-0.627521		1.29522		ATM1		AT1G09970		1.18581		0.450576	LRR XI-23		AT2G38230	1.92818	2.70888		2.84512	PDX11
AT3G21380	-2.40654		1.8217		JAL36		AT2G14820		0.931599		1.45492	NPY2		AT2G45180	1.45823	1.70784		1.62546	AT2G45180
AT4G10250	-10		2.51602		HSP22.0		AT4G11820		1.84299		0.448346	HMGS		AT3G09922	1.06286	1.60263		1.4957	IPS1
AT4G12680	-1.94278		2.08179		AT4G12680		AT4G24050		1.05056		1.05946	AT4G24050		AT3G16770	1.26008	1.71334		2.70568	RAP2-3
AT4G15780	-0.666421		1.47072		ATVAMP724		AT5G19890		1.44479		0.469676	PER59		AT3G21380	2.64737	3.06261		4.1502	JAL36
AT4G19390	-1.20803		1.10447		AT4G19390		AT5G35930		1.50787		0.557064	AT5G35930		AT3G22640	10	10		4.66496	PAP85
AT4G25200	-3.94418		1.64833		HSP23.6		AT5G48570		1.40455		1.22289	FKBP65		AT3G27020	0.94571	1.18778		1.87687	YSL6
AT4G26740	-10		2.14011		ATS1		AT1G12805		2.69122		-3.67402	AT1G12805		AT3G50370	1.04285	1.08753		1.15668	AT3G50370
AT4G27160	-10		2.43616		AT2S3		AT1G43800		2.42639		-1.69634	S-ACP-DES6		AT3G52250	1.82988	1.0156		1.02795	AT3G52250
AT5G02750	-1.52724		0.790554		SGR9		AT2G41310		1.34813		-0.607713	ARR8		AT3G54580	1.26769	1.01758		1.43592	AT3G54580
AT5G44260	-2.11832		1.69368		TZF5		AT4G12480		1.33998		-1.42789	EARLI1		AT3G61080	2.45747	2.71012		3.7926	AT3G61080
AT5G60220	-10		1.43856		TET4		AT5G58900		1.94195		-1.25434	AT5G58900		AT4G01970	1.63178	1.69121		2.50555	AtSTS
AT1G53070	-1.0958		-1.07349		AT1G53070		AT1G14840		1.07369			MAP70.4		AT4G03340	1.42231	1.15189		1.54923	AT4G03340
AT1G77630	-1.04199		-0.963453		LYM3		AT1G15410		1.56441			AT1G15410		AT4G19390	1.74238	1.3775		2.26958	AT4G19390
AT2G01520	-1.53426		-0.987474		MLP328		AT1G22060		1.03229			AT1G22060		AT4G26740	10	10		6.21917	PXG1
AT2G05510	-1.64152		-1.16457		AT2G05510		AT1G35040		1.13494			AT1G35040		AT4G27150	10	10		4.30448	AT2S2
AT2G42840	-1.12264		-1.08274		PDF1		AT1G54990		1.7914			AXR4		AT4G27160	10	10		5.77577	AT2S3
AT4G23680	-0.804664		-1.23612		AT4G23680		AT1G61690		1.10816			AT1G61690		AT4G31830	10	10		4.6782	AT4G31830
AT4G36830	-1.53147		-1.84711		HOS3-1		AT1G79160		1.09551			AT1G79160		AT4G31875	4.1189	4.94207		3.79648	AT4G31875
AT3G48185	-1.09113			-0.848788	AT3G48185		AT2G01008		2.48471			AT2G01008		AT4G33467	2.853	3.12637		4.14891	AT4G33467
AT4G26960	-1.23537			-0.688338	AT4G26960		AT2G05765		1.16837			AT2G05765		AT4G33980	1.54498	1.03025		2.98035	AT4G33980
AT5G06630	-1.63771			-0.381699	AT5G06630		AT2G14247		2.49594			AT2G14247		AT4G35240	1.15885	0.817007		1.14515	AT4G35240
AT5G23460	-1.26828			-0.739917	AT5G23460		AT2G25170		1.01482			PKL		AT4G36700	10	10		4.264	AT4G36700
AT5G26080	-1.8666			-1.18734	AT5G26080		AT2G28290		1.46823			SYD		AT4G38600	1.10554	0.905972		1.03646	UPL3
AT1G14120	-1.57696				AT1G14120		AT2G31970		1.14717			RAD50		AT4G38970	1.261	1.67254		1.39542	FBA2
AT1G15550	-1.16242				GA3OX1		AT2G34660		1.05675			ABCC2		AT5G01670	2.14042	2.75859		3.69003	AT5G01670
AT1G22880	-1.15063				CEL5		AT2G38410		1.37847			TOL6		AT5G02750	0.880752	1.16343		2.06681	SGR9
AT1G49470	-1.09868				AT1G49470		AT2G43371		1.16138			AT2G43371		AT5G06640	1.09895	0.766366		0.853512	AT5G06640
AT1G62440	-1.26594				LRX2		AT2G46020		1.11483			BRM		AT5G06800	1.176	0.716079		0.680384	AT5G06800
AT1G77520	-1.57101				AT1G77520		AT2G47020		1.00646			AT2G47020		AT5G06980	2.47796	2.61391		4.27187	AT5G06980
AT2G28190	-1.2541				CSD2		AT3G03780		1.07743			MS2		AT5G14180	1.51952	2.67823		3.17879	LIP2
AT2G34140	-1.01148				CDF4		AT3G05380		1.24656			ALY2		AT5G38430	3.44937	4.22605		3.71968	RBCS-1B
AT2G45050	-1.0309				GATA2		AT3G12980		1.67453			HAC5		AT5G39720	2.19314	3.65978		4.32007	AIG2LA
AT3G02210	-1.41979				COBL1		AT3G14680		1.27809			CYP72A14		AT5G42900	2.37759	2.75852		3.1917	COR27
AT3G03341	-10				AT3G03341		AT3G17360		1.08362			POK1		AT5G43580	2.3928	2.76982		3.86466	AT5G43580
AT3G06750	-1.16601				AT3G06750		AT3G18290		1.09209			BTS		AT5G44260	1.21561	1.1217		3.00151	TZF5
AT3G54366	-1.0186				AT3G54366		AT3G28320		1.10984			AT3G28320		AT5G51620	10	10		10	AT5G51620
AT3G56810	-1.22574				AT3G56810		AT3G29810		1.17424			COBL3		AT5G54510	1.23669	0.986908		0.670623	GH3.6
AT4G18670	-1.15584				LRX5		AT3G49580		1.50951			LSU1		AT5G54640	0.560991	0.754866		1.19286	RAT5
AT4G36850	-4.5684				AT4G36850		AT3G51120		1.67084			AT3G51120		AT5G55135	10	10		4.02562	AT5G55135
AT5G04010	-10				NSFBX		AT3G56380		2.18915			ARR17		AT5G58900	3.0947	1.31886		1.9903	AT5G58900
AT5G09220	-1.07775				AAP2		AT3G57570		1.08313			AT3G57570		AT5G61590	1.05824	1.19384		1.87485	ERF107
AT5G09600	-1.01129				SDH3-1		AT3G63400		1.05469			CYP63		AT5G65070	2.5763	2.37799		3.42554	MAF4
AT5G26330	-1.19747				AT5G26330		AT4G09980		1.44276			EMB1691		AT1G22150	2.17128		2.37309	1.91005	SULTR1;3
AT5G33210	-1.23733				SRS8		AT4G12670		1.12454			AT4G12670		AT1G29020	1.07968		0.638307	0.761263	AT1G29020
AT5G35930	-1.26923				AT5G35930		AT4G14920		1.00213			AT4G14920		AT1G29640	0.758613		1.64375	1.83735	AT1G29640
AT5G55470	-3.1217				NHX4		AT4G39160		1.20821			AT4G39160		AT1G30990	1.24636		1.13739	1.42489	AT1G30990
AT5G61130	-1.02341				PDCB1		AT4G39838		1.88493			AT4G39838		AT1G34760	1.14821		1.85421	1.55401	GRF11
AT5G62490	-5.12503				HVA22B		AT5G19110		1.07734			AT5G19110		AT1G51860	1.06713		1.34545	1.06195	AT1G51860
AT3G20250		0.925056	1.35345	0.818003	APUM5		AT5G20960		1.15261			AAO1		AT1G77450	1.10155		1.02981	1.7282	NAC032
AT2G41100		0.857261	-1.85458	0.556832	CML12		AT5G23080		1.29253			TGH		AT2G17710	0.939758		1.84378	1.4744	AT2G17710
AT4G27280		0.649118	-1.12733	-0.711519	KRP1		AT5G27240		1.11306			AT5G27240		AT2G18800	1.16981		0.91044	0.924244	XTH21
AT1G56460		0.704195	1.24576		AT1G56460		AT5G35940		1.24736			JAL41		AT2G24980	2.50653		1.42602	2.60219	AT2G24980
AT4G18340		0.571511	1.20028		AT4G18340		AT5G41140		1.44924			AT5G41140		AT2G28160	0.677767		1.31183	0.868358	FIT
AT4G32650		0.552557	1.30716		KAT3		AT5G46400		1.09884			AT PRP39-2		AT2G36830	0.644986		1.1028	0.789623	TIP1-1
AT1G12110		1.00878		0.734623	NPF6.3		AT5G52230		1.22516			MBD13		AT3G05220	1.0391		0.663971	0.900598	HIPP34
AT2G39430		0.613029		1.03113	DIR9		AT5G52520		1.1957			OVA6		AT3G07720	1.17322		2.06153	1.3722	AT3G07720
AT3G15730		0.782541		1.01426	PLDALPHA1		AT5G55300		1.67833			TOP1ALPHA		AT3G11260	0.951824		1.24347	1.58646	WOX5
AT3G24480		1.36757		0.843106	LRX4		AT5G66540		1.13653			AT5G66540		AT3G14260	0.659421		0.633481	1.54303	AT3G14260
AT4G15630		1.43368		0.790709	AT4G15630		AT5G66840		3.05887			AT5G66840		AT3G18290	1.36646		0.745932	0.831695	BTS
AT5G19890		2.21614		1.24026	PER59		AT1G18700		-0.727666	1.11998	0.670873	AT1G18700		AT3G22570	0.8894		1.11107	1.14404	AT3G22570
AT1G12805		2.33881		-4.02721	AT1G12805		AT1G30260		-0.790114	-0.819949	-1.25966	AT1G30260		AT3G28345	1.0793		1.78641	1.63325	ABCB15
AT1G43800		1.94847		-2.17463	S-ACP-DES6		AT1G44970		-0.62777	-1.39482	-0.563684	PER9		AT3G28920	1.4237		1.27246	1.29848	ZHD9
AT2G41310		1.16754		-0.789657	ARR8		AT1G54540		-0.737022	-2.03472	-0.672206	AT1G54540		AT3G58810	0.888523		1.7389	1.14735	MTPA2
AT5G58900		1.64759		-1.54567	AT5G58900		AT1G55990		-1.22811	-1.35713	-1.2121	AT1G55990		AT3G59930	2.16132		3.25343	2.26028	AT3G59930
AT1G02990		1.04217			AT1G02990		AT1G64405		-0.556628	-1.4865	-0.84202	AT1G64405		AT4G08290	1.69047		1.83347	1.17495	AT4G08290
AT1G15410		1.72386			AT1G15410		AT1G72490		-0.397946	-2.1229	-0.818203	AT1G72490		AT4G31330	0.779986		1.68811	0.714045	AT4G31330
AT1G16510		1.37956			SAUR41		AT1G72510		-0.524369	-1.16889	-1.57313	AT1G72510		AT5G02780	1.88117		1.52341	1.55038	GSTL1
AT1G22060		1.33125			AT1G22060		AT1G74460		-0.810519	-1.62358	-0.670176	AT1G74460		AT5G16610	0.675954		0.673071	1.14752	AT5G16610
AT1G22770		1.00424			GI		AT1G74670		-1.17365	-1.41229	-1.027	GASA6		AT5G41280	1.58187		1.09439	1.25923	CRRSP57
AT1G27730		1.62904			ZAT10		AT2G30210		-1.0502	-1.02524	-0.670762	LAC3		AT5G44610	0.47281		1.30243	0.988685	PCAP2
AT1G59730		1.43256			TRX7		AT3G22620		-0.829172	-1.35564	-0.665815	AT3G22620		AT5G49360	0.941629		1.39492	0.903763	BXL1
AT1G61140		1.14012			EDA16		AT3G24300		-0.820679	-1.88992	-0.568501	AMT1-3		AT5G52310	1.08491		1.56275	0.989398	RD29A
AT1G61690		1.05779			AT1G61690		AT3G25597		-0.445197	-1.37905	-1.07217	AT3G25597		AT5G53250	0.441053		0.7217	1.12343	AGP22
AT1G68945		1.27815			AT1G68945		AT3G25640		-1.42192	-1.7471	-0.855944	AT3G25640		AT5G56870	0.496033		1.37671	0.814251	BGAL4
AT1G70260		1.69309			AT1G70260		AT3G32980		-0.398712	-1.24121	-0.474454	PER32		AT1G72160	2.06881		1.46275	-0.534049	PATL3
AT1G73490		2.57918			AT1G73490		AT3G55230		-0.877197	-1.38107	-0.619522	DIR24		AT1G20960	1.4045	0.86498			BRR2A
AT1G76650		1.09493			CML38		AT3G56270		-0.442469	-1.3039	-0.672098	AT3G56270		AT1G29090	10	10			AT1G29090
AT1G79160		1.06215			AT1G79160		AT3G56290		-0.616526	-1.87582	-1.85741	AT3G56290		AT1G36160	1.10544	0.920443			ACC1
AT2G01008		2.7409			AT2G01008		AT3G56730		-0.683001	-1.34818	-0.79907	AT3G56730		AT1G58684	1.01514	0.919917			RPS2B
AT2G06025		1.98386			AT2G06025		AT4G04840		-0.87381	-0.966726	-1.15697	MSRB6		AT1G65090	10	10			AT1G65090
AT2G12550		1.28305			AT2G12550		AT4G23496		-0.502184	-1.88376	-1.13025	SP1L5		AT1G77950	10	10			AGL67
AT2G13810		1.20331			ALD1		AT4G24130		-0.628531	-1.29775	-0.642758	AT4G24130		AT2G04800	2.92183	2.73184			AT2G04800
AT2G19990		1.25849			PR-1-LIKE		AT4G36500		-0.450491	-1.09879	-1.0994	AT4G36500		AT2G16230	0.728661	1.22288			AT2G16230
AT2G21045		1.51444			HAC1		AT4G38060		-0.471767	-1.161	-0.821382	AT4G38060		AT2G42000	10	10			AT2G42000
AT2G25730		1.0753			AT2G25730		AT5G02270		-0.475698	-1.14478	-0.559822	ATNAP9		AT2G45470	1.20117	0.684894			FLA8
AT2G28290		1.45315			SYD		AT5G07475		-0.592361	-1.78656	-0.87047	AT5G07475		AT3G23780	1.30408	1.06355			NRPD2
AT2G31970		1.1189			RAD50		AT5G10230		-1.17232	-1.54057	-0.870826	ANNAT7		AT3G43300	1.07788	0.825785			ATMIN7
AT2G39510		1.09817			AT2G39510		AT5G10930		-0.437674	-1.04931	-0.670204	CIPK5		AT3G46230	4.68998	5.81476			HSP17.4A
AT2G40370		1.1778			LAC5		AT5G50200		-0.568511	-0.935308	-1.03006	NRT3.1		AT3G47540	1.02613	0.946087			AT3G47540
AT3G03780		1.25274			MS2		AT5G62480		-0.498504	-1.18792	-0.607891	GSTU9		AT3G54220	0.753838	1.09879			SCR
AT3G12980		1.69259			HAC5		AT1G20620		-0.413776	1.94356		CAT3		AT3G58450	10	10			AT3G58450
AT3G17360		1.01632			POK1		AT1G65970		-0.592482	2.15596		PRXIIC		AT4G15160	0.852358	1.15684			AT4G15160
AT3G23920		1.22258			BAM1		AT4G37000		-0.80076	1.01915		RCCR		AT4G27140	10	10			AT2S1
AT3G52250		1.29117			AT3G52250		AT5G35960		-1.14101	1.945		AT5G35960		AT4G27260	1.43281	1.52903			GH3.5
AT4G05520		1.01951			EHD2		AT5G38020		-0.985016	1.03138		AT5G38020		AT4G34950	1.62299	1.49037			AT4G34950
AT4G09980		1.23995			EMB1691		AT5G67480		-0.542168	1.28782		BT4		AT5G35700	1.0003	0.680488			FIM5
AT4G12480		2.27917			EARLI1		AT1G03700		-1.0471	-2.54664		AT1G03700		AT5G38420	4.3145	4.17866			RBCS-2B
AT4G30140		1.4369			CDEF1		AT2G45660		-0.599211	-1.66453		SOC1		AT5G40780	0.653525	1.55839			LHT1
AT4G39838		1.35079			AT4G39838		AT5G12420		-0.497674	-1.70214		AT5G12420		AT5G55670	1.37858	1.08048			AT5G55670
AT5G01050		1.02121			LAC9		AT5G17165		-1.2768	-1.40339		AT5G17165		AT5G60220	10	10			TET4
AT5G38910		1.91904			AT5G38910		AT5G65790		-0.682284	-1.41371		ATMYB68		AT5G64110	1.9602	1.35764			PER70
AT5G41140		1.37313			AT5G41140		AT1G17090		-0.477021		-1.02996	AT1G17090		AT1G05570	1.10436		0.596638		CALS1
AT5G44180		1.00214			RLT2		AT1G52800		-1.60391		-0.976216	AT1G52800		AT1G05660	1.35205		1.37982		AT1G05660
AT5G51620		10			AT5G51620		AT1G52820		-0.696848		-1.03478	AT1G52820		AT1G23760	1.30705		0.904645		PGL1
AT5G55300		1.24038			TOP1ALPHA		AT1G65490		-0.694193		-1.00701	AT1G65490		AT1G35580	0.776858		2.1634		CINV1
AT5G66840		2.49285			AT5G66840		AT1G67100		-0.766561		-1.23893	LBD40		AT1G68050	1.71676		1.69781		ADO3
AT1G67090		-0.476231	-1.0718	-0.636885	RBCS-1A		AT1G69230		-1.03775		-1.28546	SP1L2		AT1G68740	1.53412		1.38465		PHO1-H1
AT5G22580		-0.785965	-1.09171	-0.749689	AT5G22580		AT2G16890		-1.14142		-0.553839	UGT90A1		AT1G75750	0.83747		1.21139		GASA1
AT5G59780		-0.425147	1.12526		MYB59		AT2G18150		-1.50707		-1.04197	PER15		AT1G77300	1.01551		0.991816		EFS
AT1G55591		-3.90105	-3.70745		MIR158B		AT2G35612		-0.864492		-1.01038	CEP4		AT1G80120	1.18125		1.27277		AT1G80120
AT4G22730		-0.933903		1.41441	AT4G22730		AT2G40113		-0.832968		-1.03863	AT2G40113		AT2G26370	1.81281		1.57423		AT2G26370
AT4G26320		-0.55756		-1.09865	AGP13		AT3G18900		-1.03375		-0.595668	AT3G18900		AT2G28860	2.4184		1.6075		CYP710A4
AT5G01060		-2.44175		-2.07182	AT5G01060		AT3G48450		-0.658982		-1.04522	AT3G48450		AT2G34660	1.12567		0.887494		ABCC2
AT4G13575		-2.25217			AT4G13575		AT4G03210		-1.08597		-0.494646	XTH9		AT2G37180	1.09873		0.521052		PIP2-3
AT1G16030			1.5736	1.22641	HSP70-5		AT4G21760		-1.04557		-0.699412	BGLU47		AT3G25190	1.01297		0.996261		AT3G25190
AT1G17145			1.44117	0.620942	DA2L		AT5G06900		-1.62884		-1.24435	CYP93D1		AT3G50610	1.10286		1.16609		CEP9
AT1G21140			1.11166	0.931282	AT1G21140		AT5G15960		-1.68312		-1.47239	KIN1		AT3G63070	1.1282		0.886834		HULK3
AT1G21680			1.20847	0.713616	AT1G21680		AT5G15970		-1.07534		-1.15894	KIN2		AT4G08350	0.809966		1.27544		GTA02
AT1G50380			1.04922	0.481147	AT1G50380		AT5G26080		-1.00309		-1.8458	AT5G26080		AT4G18010	0.891758		1.15761		IP5P2
AT1G54860			1.53225	10	AT1G54860		AT5G26320		-1.09878		-1.13938	AT5G26320		AT4G33120	1.71832		2.62182		AT4G33120
AT1G63180			1.62645	1.07661	UGE3		AT5G44400		-1.3648		-0.86461	AT5G44400		AT4G37850	1.08035		2.24863		BHLH25
AT2G02710			1.64044	0.71773	TLP1		AT5G44550		-0.648235		-1.0047	AT5G44550		AT5G07770	2.73243		2.15514		AT5G07770
AT2G25140			1.10781	0.67705	CLPB4		AT5G53880		-1.01744		-1.00868	AT5G53880		AT5G09880	1.00821		1.13071		AT5G09880
AT2G28420			1.22888	2.53727	AT2G28420		AT5G65870		-0.574782		-1.05845	PSK5		AT5G35940	1.83836		1.43092		JAL41
AT2G35300			1.92283	3.81823	LEA18		AT1G10640		-1.21175			AT1G10640		AT5G35970	1.10694		1.20546		AT5G35970
AT3G05120			1.03433	0.496513	GID1A		AT1G45015		-1.08964			AT1G45015		AT5G59090	1.34076		1.02938		SBT4.12
AT3G07660			1.05076	0.855301	AT3G07660		AT1G48690		-1.05849			AT1G48690		AT1G03060	1.96863			1.70758	SPI
AT3G13460			1.26553	0.612975	ECT2		AT1G62422		-1.45402			AT1G62422		AT1G03790	10			4.93172	SOM
AT3G14260			2.01627	0.481484	AT3G14260		AT2G05440		-1.04455			ATGRP9		AT1G09560	0.813925			1.1903	GLP4
AT3G14590			1.96389	1.69059	NTMC2TYPE6.2		AT2G33850		-1.76446			AT2G33850		AT1G14950	10			5.26703	AT1G14950
AT3G48360			1.64799	0.801428	BT2		AT3G02640		-1.09586			AT3G02640		AT1G16720	1.01797			1.25352	HCF173
AT3G50980			1.53594	3.34278	XERO1		AT3G16520		-1.38683			UGT88A1		AT1G22770	1.06516			1.12783	GI
AT4G01970			2.16298	1.34383	AtSTS		AT3G21805		-2.01305			AT3G21805		AT1G25422	1.63755			1.48823	AT1G25422
AT4G27150			2.05817	10	AT2S2		AT3G23605		-1.16131			PUX12		AT1G54870	10			4.75709	AT1G54870
AT4G31830			1.78808	10	AT4G31830		AT3G48350		-1.23516			CEP3		AT1G64110	3.97999			3.85846	AT1G64110
AT4G32480			1.5573	0.912337	AT4G32480		AT3G58190		-1.22912			LBD29		AT1G68450	1.04264			1.6064	VQ8
AT5G04810			1.35439	0.673683	PPR4		AT4G03270		-1.17646			CYCD6-1		AT1G69600	1.17989			1.76687	ZHD11
AT5G50920			1.46518	0.949692	CLPC1		AT4G13280		-1.21206			TPS12		AT1G80090	10			4.54328	PV42B
AT5G61590			1.66988	0.987144	ERF107		AT4G22230		-1.01839			AT4G22230		AT2G14247	2.60934			3.00389	AT2G14247
AT5G63160			2.78852	0.77838	BT1		AT4G22730		-2.123			AT4G22730		AT2G33830	2.14698			3.12913	DRMH1
AT5G63190			1.18755	0.512188	AT5G63190		AT4G34650		-1.02093			SQS2		AT2G36640	10			4.03	ECP63
AT4G19370			1.24592	-0.652584	AT4G19370		AT5G06280		-1.02755			AT5G06280		AT2G39518	0.934743			1.50029	AT2G39518
AT3G49670			-1.2258	0.505417	BAM2		AT5G17700		-1.49509			DTX25		AT3G03170	0.847534			1.27777	AT3G03170
AT5G10180			-1.31399	0.550358	SULTR2;1		AT5G21482		-1.06297			CKX7		AT3G12960	10			4.53253	AT3G12960
AT5G49630			-1.0591	0.575437	AAP6		AT5G24780		-1.05847			VSP1		AT3G12980	1.93761			0.834405	HAC5
AT5G55180			-1.03174	0.580351	AT5G55180		AT5G64552		-1.36697			AT5G64552		AT3G14067	0.906295			-1.22008	SBT1.4
AT1G47400			-1.09178	-1.15673	AT1G47400		AT1G04950			1.23296	0.584462	TAF6		AT3G14690	0.848614			1.42204	CYP72A15
AT2G37870			-1.07974	-1.031	AT2G37870		AT1G13640			2.66346	0.450054	PI4KG6		AT3G18370	1.49075			2.02438	SYTF
AT3G30725			-1.34743	-0.585532	GDU6		AT1G16030			3.3151	1.19276	HSP70-5		AT3G18450	0.949481			1.08789	PCR5
AT3G51600			-1.49769	-0.642464	LTP5		AT1G21680			1.87601	0.867876	AT1G21680		AT3G19200	0.686323			1.27647	AT3G19200
AT1G02610			1.56317		AT1G02610		AT1G43670			2.00924	0.604889	CYFBP		AT3G27660	10			5.01518	OL2
AT1G03560			1.42729		AT1G03560		AT1G50380			1.71127	0.842942	AT1G50380		AT3G29810	1.31761			1.20009	COBL3
AT1G03770			1.79663		RING1B		AT1G65090			10	10	AT1G65090		AT4G13030	1.776			2.11284	AT4G13030
AT1G03790			2.11165		SOM		AT2G02710			2.57506	0.910201	TLP1		AT4G18690	10			4.17434	DOGL3
AT1G07430			2.1897		AIP1		AT2G21300			1.54519	1.00832	KIN7E		AT4G28270	0.661329			1.56806	RMA2
AT1G08910			1.30559		AT1G08910		AT2G25490			1.4757	0.347646	EBF1		AT4G39795	0.891111			1.03695	FLZ7
AT1G12064			1.57232		AT1G12064		AT2G25900			3.30912	1.06369	ATCTH		AT4G40090	0.999422			1.04084	AGP3
AT1G13450			1.05849		GT-1		AT2G36250			1.50075	0.672565	FTSZ2-1		AT5G19800	0.493073			1.12356	AT5G19800
AT1G13960			1.22537		WRKY4		AT2G42450			1.18535	0.865677	AT2G42450		AT5G22570	2.52121			1.62241	WRKY38
AT1G14740			1.14265		OBE3		AT3G01770			1.24792	0.421044	GTE11		AT5G24910	2.00287			1.42553	CYP714A1
AT1G14950			1.24421		AT1G14950		AT3G07660			1.7584	1.05975	AT3G07660		AT5G35525	0.963276			1.33204	PCR3
AT1G15180			1.14445		DTX13		AT3G13460			2.33612	0.566494	ECT2		AT5G41290	1.47612			1.24408	CRRSP58
AT1G15330			1.66894		PV42A		AT3G15380			1.36591	0.989424	CHER1		AT5G56080	0.839728			1.54775	NAS2
AT1G15840			1.71466		AT1G15840		AT3G15450			2.34893	1.2855	AT3G15450		AT5G57625	1.11464			1.16258	AT5G57625
AT1G16850			1.19501		AT1G16850		AT3G15670			8.12332	3.67007	LEA29		AT5G58010	1.01089			1.24398	BHLH82
AT1G19540			1.10963		AT1G19540		AT3G18773			2.58479	1.38881	ATL77		AT5G58160	0.929483			1.08212	FH13
AT1G23550			1.52437		SRO2		AT3G57470			1.78142	0.787182	AT3G57470		AT5G65080	2.7469			3.67908	MAF5
AT1G28330			1.14796		DRM1		AT4G32480			2.50764	1.48813	AT4G32480		AT5G67030	1.0567			1.48259	ZEP
AT1G30860			2.46272		AT1G30860		AT5G04810			1.74305	0.580292	PPR4		AT1G02460	1.41018				AT1G02460
AT1G30990			1.3805		AT1G30990		AT5G21940			2.47481	1.05218	AT5G21940		AT1G06830	1.29286				GRXS11
AT1G31750			2.43964		AT1G31750		AT5G37340			2.04141	0.918965	AT5G37340		AT1G21670	1.56031				AT1G21670
AT1G32700			1.57199		AT1G32700		AT5G50920			1.51866	0.946922	CLPC1		AT1G35040	1.10063				AT1G35040
AT1G32870			1.32062		ANAC13		AT5G61590			2.94326	1.51261	ERF107		AT1G61140	1.12789				EDA16
AT1G33790			1.24712		JAL4		AT1G26250			1.49488	-0.336953	AT1G26250		AT1G73590	1.02584				PIN1
AT1G43670			1.21535		CYFBP		AT2G31585			1.73133	-0.600083	AT2G31585		AT2G06025	2.07937				AT2G06025
AT1G44446			1.38574		CAO		AT3G14595			1.60316	-0.525604	AT3G14595		AT2G07806	1.15336				AT2G07806
AT1G46768			1.36136		RAP2-1		AT1G24100			-1.10552	0.389135	UGT74B1		AT2G12550	1.23808				AT2G12550
AT1G52200			1.06431		PCR8		AT4G33120			-0.938704	1.04884	AT4G33120		AT2G25170	1.00151				PKL
AT1G52240			1.04803		ROPGEF11		AT1G01120			-1.4929	-0.591017	KCS1		AT2G25730	1.18401				AT2G25730
AT1G53090			1.28714		SPA4		AT1G09310			-2.02912	-1.74401	AT1G09310		AT2G28290	1.82201				SYD
AT1G53450			1.33153		AT1G53450		AT1G12110			-1.4139	-1.32133	NPF6.3		AT2G35060	1.29726				KUP11
AT1G56300			1.38705		AT1G56300		AT1G21010			-1.08762	-0.770236	AT1G21010		AT2G42560	10				AT2G42560
AT1G58180			1.06675		BCA6		AT1G21110			-1.41241	-0.888157	IGMT3		AT2G46020	1.32668				BRM
AT1G59640			1.18665		BPE		AT1G29640			-0.85184	-1.04116	AT1G29640		AT3G03341	10				AT3G03341
AT1G60140			1.09045		TPS10		AT1G49450			-1.34074	-1.09815	AT1G49450		AT3G05380	1.23181				ALY2
AT1G62420			1.64273		AT1G62420		AT1G68795			-1.16665	-1.06572	CLE12		AT3G09220	1.04426				LAC7
AT1G63240			1.94588		AT1G63240		AT1G72240			-1.22029	-0.762358	AT1G72240		AT3G12830	1.17937				SAUR72
AT1G65970			1.31559		PRXIIC		AT2G02950			-1.26514	-0.787209	PKS1		AT3G15730	1.01583				PLDALPHA1
AT1G66173			1.23193		AT1G66173		AT2G05520			-1.94715	-2.6355	GRP3		AT3G24480	1.05271				LRX4
AT1G66783			2.64306		MIR157A		AT2G16760			-1.4006	-0.706153	AT2G16760		AT3G28550	1.20112				AT3G28550
AT1G68020			1.65479		TPS6		AT2G23910			-1.49994	-0.952058	AT2G23910		AT3G45700	1.60966				NPF2.4
AT1G69800			1.2105		AT1G69800		AT2G29450			-1.22443	-0.849765	GSTU5		AT3G51120	2.10935				AT3G51120
AT1G75240			1.45445		ZHD5		AT2G35000			-0.912791	-1.20621	ATL9		AT3G56080	1.25083				AT3G56080
AT1G76590			1.68993		AT1G76590		AT2G36295			-2.64265	-1.35059	AT2G36295		AT3G56350	10				MSD2
AT1G80090			1.6109		PV42B		AT2G36830			-1.73724	-0.576579	TIP1-1		AT3G57410	1.08575				VLN3
AT1G80920			1.47188		ATJ8		AT2G38870			-1.11701	-1.06319	AT2G38870		AT3G57570	1.35561				AT3G57570
AT2G03140			1.45687		AT2G03140		AT2G43390			-1.4548	-0.840917	AT2G43390		AT3G59100	1.33313				CALS6
AT2G03720			1.09349		MRH6		AT2G44670			-1.17314	-0.715574	FLZ3		AT3G62680	1.05727				PRP3
AT2G04690			1.12942		AT2G04690		AT2G46410			-1.12278	-0.709107	CPC		AT3G63400	1.02899				CYP63
AT2G14520			1.43588		CBSDUF3		AT3G16560			-1.10541	-0.83488	AT3G16560		AT4G05100	1.38816				AtMYB74
AT2G14910			1.04143		AT2G14910		AT3G21560			-1.83505	-0.864232	UGT84A2		AT4G07820	1.25783				AT4G07820
AT2G15695			1.07003		AT2G15695		AT3G28210			-1.25495	-1.00986	SAP12		AT4G09980	1.61449				EMB1691
AT2G18050			1.85315		HIS1-3		AT3G29780			-1.22968	-1.41657	RALFL27		AT4G11040	10				AT4G11040
AT2G19800			1.11793		MIOX2		AT3G49110			-1.62484	-1.39871	PER33		AT4G16563	1.24051				AT4G16563
AT2G19810			1.07621		AT2G19810		AT3G57540			-1.20187	-0.819298	REM4.1		AT4G19040	1.30482				EDR2
AT2G20180			1.6506		PIF1		AT4G08555			-1.59539	-0.834648	AT4G08555		AT4G25650	1.04924				PTC52
AT2G20670			1.3422		AT2G20670		AT4G14550			-1.00906	-0.559036	IAA14		AT4G29140	1.36103				DTX51
AT2G23030			1.38082		SRK2J		AT5G02780			-1.63608	-1.66199	GSTL1		AT4G30972	1.03166				MIR156B
AT2G26355			1.36032		AT2G26355		AT5G06200			-1.1854	-0.728123	CASP4		AT4G39838	1.70263				AT4G39838
AT2G26660			1.043		SPX2		AT5G08050			-1.36128	-1.04168	AT5G08050		AT5G10140	2.50096				FLC
AT2G29380			2.03222		HAI3		AT5G08250			-2.69755	-1.1169	AT5G08250		AT5G10580	1.01191				AT5G10580
AT2G30660			2.67074		AT2G30660		AT5G11260			-1.10231	-0.755204	HY5		AT5G12860	1.08723				DIT1
AT2G30670			1.44129		AT2G30670		AT5G17050			-1.59355	-0.453389	UGT78D2		AT5G16680	1.06776				AT5G16680
AT2G32320			1.13953		THG2		AT5G19240			-0.75553	-1.51799	AT5G19240		AT5G22450	1.09996				AT5G22450
AT2G36640			2.1314		ECP63		AT5G24120			-1.97736	-0.937548	SIGE		AT5G23080	1.13751				TGH
AT2G38465			1.84063		AT2G38465		AT5G37550			-2.18241	-1.39481	AT5G37550		AT5G23150	1.24606				HUA2
AT2G46220			1.13476		AT2G46220		AT5G41590			-1.45933	-1.57413	AT5G41590		AT5G23210	1.00059				SCPL34
AT2G46240			1.26555		BAG6		AT5G44110			-1.42389	-0.70903	ABCI21		AT5G35660	10				AT5G35660
AT2G46260			1.29098		AT2G46260		AT5G52250			-1.18356	-1.0415	RUP1		AT5G41140	1.03433				AT5G41140
AT2G46550			1.32935		AT2G46550		AT5G58910			-2.08013	-1.44498	LAC16		AT5G42600	2.03825				MRN1
AT2G46660			1.5719		CYP78A6		AT5G66985			-0.847013	-1.42301	AT5G66985		AT5G55300	1.40587				TOP1ALPHA
AT3G01060			1.68128		AT3G01060		AT1G01448			1.88152		AT1G01448		AT5G59430	1.20193				TRP1
AT3G02860			1.25653		AT3G02860		AT1G01720			1.60614		NAC002		AT5G66840	2.87919				AT5G66840
AT3G03310			1.20181		LCAT3		AT1G01970			1.14579		AT1G01970		AT2G41100	-1.05749	1.26482	-1.05303	-1.14511	CML12
AT3G03450			1.07616		RGL2		AT1G02370			1.15362		AT1G02370		AT1G19050	-1.53361	-1.82172	-1.3412	-1.72101	ARR7
AT3G03490			1.10433		PEX19-1		AT1G03120			10		ATRAB28		AT1G22065	-1.25673	-0.779038	-1.08177	-0.637213	AT1G22065
AT3G07670			1.45061		AT3G07670		AT1G03560			1.15714		AT1G03560		AT1G28400	-1.21814	-1.4843	-1.14211	-1.34436	AT1G28400
AT3G07740			1.22927		ADA2A		AT1G03610			1.13898		AT1G03610		AT1G31320	-0.51558	-0.725479	-1.00256	-1.22798	LBD4
AT3G09600			1.17328		RVE8		AT1G04620			1.62283		HCAR		AT1G34670	-1.38761	-0.817423	-1.58305	-1.69974	AtMYB93
AT3G14690			1.02968		CYP72A15		AT1G04830			1.22786		AT1G04830		AT1G43800	-1.75258	-4.14081	-4.66252	-3.56843	S-ACP-DES6
AT3G18570			1.3928		AT3G18570		AT1G04920			10		SPS3		AT1G46480	-1.99529	-2.00112	-2.29376	-1.65423	WOX4
AT3G19860			1.00714		BHLH121		AT1G07080			1.09235		AT1G07080		AT1G49860	-1.20795	-1.01787	-2.00551	-0.750558	GSTF14
AT3G20340			1.08324		AT3G20340		AT1G08610			1.61107		AT1G08610		AT1G59740	-1.37781	-0.714748	-1.4831	-1.17744	NPF4.3
AT3G21260			1.77011		GLTP3		AT1G08910			2.45792		AT1G08910		AT1G60270	-1.58413	-1.43044	-0.860145	-1.69728	BGLU6
AT3G25910			1.31046		AT3G25910		AT1G09810			1.26865		ECT11		AT1G64370	-2.15031	-2.30611	-1.83883	-1.79605	AT1G64370
AT3G25930			1.40952		AT3G25930		AT1G10600			1.21361		AMSH2		AT1G65490	-1.45046	-1.26036	-1.36007	-1.7157	AT1G65490
AT3G27660			1.43161		OL2		AT1G13340			5.10855		AT1G13340		AT1G65500	-3.09134	-1.40898	-1.10404	-2.36279	AT1G65500
AT3G44290			1.6098		NAC60		AT1G13960			1.19667		WRKY4		AT1G67150	-1.20238	-0.96452	-1.15207	-0.818559	AT1G67150
AT3G46130			1.0067		ATMYB48		AT1G14120			1.63741		AT1G14120		AT1G69880	-4.11145	-2.32176	-4.66019	-3.38219	TRX8
AT3G48240			1.65453		AT3G48240		AT1G14770			1.06312		AT1G14770		AT1G71880	-1.1087	-1.31395	-1.00095	-1.43528	SUC1
AT3G51880			1.214		HMGB1		AT1G14930			10		AT1G14930		AT1G77520	-2.33139	-1.38432	-3.79852	-1.84993	AT1G77520
AT3G51910			1.08778		HSFA7A		AT1G15330			5.504		PV42A		AT2G01530	-1.69852	-1.56224	-1.32657	-1.47784	MLP329
AT3G61080			1.47677		AT3G61080		AT1G15550			1.14282		GA3OX1		AT2G03090	-1.08635	-0.455844	-1.56881	-1.33959	EXPA15
AT3G63350			2.21506		HSFA7B		AT1G16850			2.41878		AT1G16850		AT2G05440	-1.52217	-1.0285	-1.48301	-1.68773	ATGRP9
AT4G04040			1.11984		PFP-BETA2		AT1G17010			10		AT1G17010		AT2G16060	-1.16142	-1.15816	-2.05439	-0.56085	AHB1
AT4G08290			1.50621		AT4G08290		AT1G17145			2.00768		DA2L		AT2G22920	-1.15235	-1.10881	-0.991259	-0.843359	SCPL12
AT4G10860			1.96355		AT4G10860		AT1G17460			1.52675		TRFL3		AT2G28140	-2.11897	-1.88506	-2.27813	-2.75643	AT2G28140
AT4G11040			1.57923		AT4G11040		AT1G17520			1.01548		AT1G17520		AT2G28250	-0.944026	-1.06354	-1.33257	-1.46091	NCRK
AT4G11860			1.02799		AT4G11860		AT1G17530			1.05586		TIM23-1		AT2G28510	-1.32007	-1.39442	-0.97073	-0.700353	DOF2.1
AT4G12560			1.34846		CPR1		AT1G19540			4.91822		AT1G19540		AT2G32990	-1.32083	-1.2212	-1.40734	-1.60796	AtGH9B8
AT4G13030			1.83292		AT4G13030		AT1G23052			1.28276		AT1G23052		AT2G35380	-1.30781	-1.18948	-1.71836	-2.0522	PER20
AT4G18690			2.00452		DOGL3		AT1G23070			10		AT1G23070		AT2G36870	-0.763382	-0.790657	-0.963558	-1.16356	XTH32
AT4G20170			1.39441		GALS3		AT1G24735			4.20562		AT1G24735		AT2G38390	-0.853474	-0.905586	-1.44876	-1.7046	PER23
AT4G27140			1.28675		AT2S1		AT1G26665			1.79256		AT1G26665		AT2G43590	-2.53299	-3.41509	-2.99617	-3.5549	AT2G43590
AT4G27740			1.35191		AT4G27740		AT1G26945			1.13829		PRE6		AT2G45660	-2.70328	-3.37288	-1.85893	-3.3003	SOC1
AT4G28270			1.21808		RMA2		AT1G27750			1.21465		AT1G27750		AT2G46630	-0.744711	-1.19105	-1.62679	-1.10581	AT2G46630
AT4G28520			1.77347		CRC		AT1G28330			2.04204		DRM1		AT3G02550	-1.06056	-0.914583	-1.89897	-0.993727	LBD41
AT4G33467			1.70645		AT4G33467		AT1G28360			1.69141		ERF12		AT3G02885	-1.97101	-1.78959	-2.3449	-2.18363	GASA5
AT4G33980			1.884		AT4G33980		AT1G30040			2.21546		GA2OX2		AT3G16500	-0.62136	-1.02416	-0.591428	-0.59674	IAA26
AT4G36220			1.43075		CYP84A1		AT1G30500			1.46249		NFYA7		AT3G19370	-0.695844	-1.34974	-0.558594	-1.24641	AT3G19370
AT4G36410			1.02752		UBC17		AT1G30860			3.51815		AT1G30860		AT3G22550	-1.07398	-1.26351	-1.56044	-1.26136	FLZ8
AT4G36700			2.01683		AT4G36700		AT1G31750			3.82172		AT1G31750		AT3G22930	-0.559704	-1.06406	-0.619048	-0.722092	CML11
AT4G39190			1.13646		AT4G39190		AT1G32760			1.24315		AT1G32760		AT3G25130	-1.68361	-1.91111	-1.50547	-1.58092	AT3G25130
AT4G39675			1.17959		AT4G39675		AT1G32870			1.71616		ANAC13		AT3G27400	-2.20084	-2.56887	-2.06783	-2.67652	AT3G27400
AT5G02180			1.56285		AVT1D		AT1G33790			2.67415		JAL4		AT3G27884	-1.02202	-0.647791	-0.995492	-0.606753	AT3G27884
AT5G02810			1.54384		APRR7		AT1G34360			1.0101		IF3-1		AT3G28480	-0.934013	-1.40252	-0.899963	-0.803813	AT3G28480
AT5G02880			1.05249		UPL4		AT1G43245			1.41445		AT1G43245		AT3G29410	-1.7356	-1.65508	-0.82113	-2.16352	TPS25
AT5G04500			1.7974		AT5G04500		AT1G44446			1.32537		CAO		AT3G29630	-1.03882	-1.22221	-0.832487	-1.22991	UGT79B4
AT5G06980			1.82258		AT5G06980		AT1G46554			2.42105		AT1G46554		AT3G44940	-1.45017	-1.2252	-1.65571	-1.78978	AT3G44940
AT5G07290			1.60485		ML4		AT1G46768			1.53343		RAP2-1		AT3G45070	-0.845068	-1.05802	-0.779696	-0.82483	AT3G45070
AT5G10140			1.41362		FLC		AT1G47570			1.16607		AT1G47570		AT3G45160	-1.67286	-1.61867	-1.35596	-0.98601	AT3G45160
AT5G14180			1.20748		LIP2		AT1G47980			10		AT1G47980		AT3G47210	-1.02596	-0.953739	-1.49032	-1.2561	AT3G47210
AT5G17400			1.10061		ER-ANT1		AT1G48470			4.09099		GLN1-5		AT3G48350	-1.96024	-1.27701	-1.10257	-1.60673	CEP3
AT5G18130			1.26306		AT5G18130		AT1G48990			10		AT1G48990		AT3G51600	-2.81735	-1.899	-3.95367	-2.75471	LTP5
AT5G22290			1.36715		NAC089		AT1G49540			1.03067		ELP2		AT3G54260	-1.24268	-0.903691	-1.85571	-1.46582	TBL36
AT5G22460			3.01656		AT5G22460		AT1G51090			10		AT1G51090		AT4G00780	-1.8213	-2.25229	-1.13267	-1.21248	AT4G00780
AT5G24890			1.17167		AT5G24890		AT1G51745			1.03529		AT1G51745		AT4G08770	-1.07508	-0.749836	-1.22473	-1.03924	PER37
AT5G28300			1.13649		AT5G28300		AT1G52342			1.56336		AT1G52342		AT4G11650	-0.580528	-0.834453	-1.45693	-0.785715	OSM34
AT5G28830			1.46121		AT5G28830		AT1G52690			5.29783		LEA7		AT4G13290	-1.69641	-0.957961	-1.88848	-1.76711	CYP71A19
AT5G37260			1.0175		RVE2		AT1G53190			1.00812		AT1G53190		AT4G17483	-1.74891	-1.67869	-1.25693	-1.04128	AT4G17483
AT5G38200			1.05885		AT5G38200		AT1G53450			2.69119		AT1G53450		AT4G19810	-1.50845	-1.38393	-1.95884	-2.63069	ChiC
AT5G39720			2.11703		AIG2LA		AT1G54050			3.23372		HSP17.4B		AT4G19840	-1.08337	-1.7031	-1.6128	-1.04425	PP2A1
AT5G42290			1.39019		AT5G42290		AT1G55110			1.29653		IDD7		AT4G23496	-0.938601	-1.78344	-1.0492	-1.7958	SP1L5
AT5G42900			1.41427		COR27		AT1G56300			1.70412		AT1G56300		AT4G29930	-1.02931	-1.43603	-1.26774	-1.19271	BHLH27
AT5G44120			1.94763		CRA1		AT1G58220			1.22789		AT1G58220		AT4G35160	-1.34558	-0.651458	-1.98091	-1.44717	ASMT
AT5G45830			1.61204		DOG1		AT1G58470			1.02096		RBP1		AT4G37750	-1.25524	-0.956034	-1.52406	-1.5537	ANT
AT5G46550			1.28388		GTE12		AT1G59640			1.30578		BPE		AT4G39190	-1.06508	-1.85254	-0.950436	-0.796287	AT4G39190
AT5G48850			1.25767		SDI1		AT1G60550			1.15759		MENB		AT4G39770	-1.88657	-1.86697	-1.38981	-2.38396	TPPH
AT5G50170			1.72673		AT5G50170		AT1G60740			1.00014		PRXIID		AT5G07475	-0.937269	-0.896196	-0.657896	-1.5696	AT5G07475
AT5G52070			1.01823		AT5G52070		AT1G60970			3.02235		AT1G60970		AT5G10210	-1.46453	-1.79849	-1.52774	-1.4152	AT5G10210
AT5G52640			1.13705		HSP90-1		AT1G61340			2.05342		AT1G61340		AT5G10230	-1.52287	-0.887816	-0.765489	-1.42946	ANNAT7
AT5G53580			1.20231		PLR1		AT1G62510			1.48826		AT1G62510		AT5G19140	-0.859318	-0.813497	-1.34647	-0.757393	ATAILP1
AT5G55970			1.39909		AT5G55970		AT1G62810			1.39227		AT1G62810		AT5G19600	-0.83061	-1.61113	-0.923795	-1.25958	SULTR3;5
AT5G61440			1.00712		ACHT5		AT1G63180			2.02637		UGE3		AT5G20700	-0.768967	-1.23432	-0.80315	-0.765715	FLZ14
AT5G65070			1.65089		MAF4		AT1G63240			1.57102		AT1G63240		AT5G22320	-1.04954	-1.57712	-0.819023	-0.706966	AT5G22320
AT5G65207			2.22497		AT5G65207		AT1G64080			1.51601		MAKR2		AT5G38020	-2.2528	-0.767561	-2.47505	-1.21655	AT5G38020
AT5G65210			1.50564		TGA1		AT1G64110			4.55322		AT1G64110		AT5G39100	-2.22091	-4.50106	-3.13895	-4.27253	GLP6
AT5G67030			1.56224		ZEP		AT1G64720			1.06905		CP5		AT5G44400	-3.34085	-4.45144	-2.83262	-5.52289	AT5G44400
AT1G09340			-1.07406		CRB		AT1G66783			2.80857		MIR157A		AT5G46340	-0.676914	-1.03957	-0.906088	-0.787671	RWA1
AT1G18590			-1.04372		SOT17		AT1G67280			1.42486		AT1G67280		AT5G53880	-1.95996	-1.77417	-2.01877	-1.49756	AT5G53880
AT1G21520			-2.61952		AT1G21520		AT1G67600			1.65239		AT1G67600		AT5G58860	-0.696849	-0.751802	-1.45871	-1.88219	CYP86A1
AT1G29090			-1.3414		AT1G29090		AT1G68020			2.10291		TPS6		AT5G63560	-0.830731	-0.967451	-1.97283	-1.68928	FACT
AT1G69920			-10		GSTU12		AT1G68240			6.48267		BHLH109		AT5G63590	-1.0135	-0.909396	-0.716589	-0.562316	FLS3
AT2G16230			-1.42106		AT2G16230		AT1G68250			9.42507		AT1G68250		AT5G66460	-1.8078	-1.65986	-1.65923	-2.18193	MAN7
AT2G39730			-1.40451		RCA		AT1G69250			1.53966		AT1G69250		AT1G06160	-1.68165	-1.33557	-3.05297		ERF094
AT3G08670			-1.00118		AT3G08670		AT1G69600			1.66789		ZHD11		AT1G12120	-0.56735	-1.27685	-0.658682		AT1G12120
AT3G14420			-1.44427		GLO1		AT1G69800			2.46904		AT1G69800		AT1G13620	-0.664423	-1.11751	-0.671496		RGF2
AT3G28930			-1.1024		AIG2A		AT1G69870			1.82875		NPF2.13		AT1G65845	-1.28615	-0.981444	-1.07023		AT1G65845
AT3G43720			-1.06923		LTPG2		AT1G69935			1.10707		SHW1		AT1G67148	-1.5721	-1.38894	-1.10092		AT1G67148
AT3G44300			-1.98372		NIT2		AT1G72820			1.05292		AT1G72820		AT2G22000	-1.22038	-0.84802	-1.36569		PEP6
AT3G54150			-2.01664		AT3G54150		AT1G73710			2.00838		AT1G73710		AT3G15353	-0.924955	-0.986465	-1.06809		MT3
AT3G58100			-1.20694		PDCB5		AT1G76570			1.39034		LHCB7		AT3G47510	-0.857921	-1.05464	-0.749809		AT3G47510
AT4G15620			-2.22091		AT4G15620		AT1G76590			3.31333		AT1G76590		AT3G50460	-1.40913	-1.80046	-1.55706		HR2
AT4G19450			-1.46504		AT4G19450		AT1G77090			2.14744		PPD4		AT3G59340	-1.16969	-1.77889	-1.45475		AT3G59340
AT4G22690			-2.55187		CYP706A1		AT1G77520			1.9641		AT1G77520		AT4G17670	-1.30284	-1.41626	-1.25508		FLZ2
AT4G34950			-1.68427		AT4G34950		AT1G78010			1.45509		AT1G78010		AT4G21780	-1.87386	-1.87842	-2.16476		AT4G21780
AT4G37710			-10		VQ29		AT1G78882			1.08233		AT1G78882		AT5G07571	-1.11474	-1.27882	-1.16426		AT5G07571
AT4G38080			-1.11919		AT4G38080		AT1G79190			1.08044		AT1G79190		AT5G15725	-0.758655	-1.13397	-1.15173		AT5G15725
AT5G01330			-1.94438		PDC3		AT1G80150			1.1925		AT1G80150		AT5G39890	-1.30254	-1.37337	-1.42674		PCO2
AT5G06730			-2.37801		PER54		AT1G80440			1.8171		AT1G80440		AT5G48790	-1.478	-1.99768	-1.72077		AT5G48790
AT5G38410			-1.52889		AT5G38410		AT1G80650			1.76644		RTL1		AT1G13460	-1.16478	-1.24338		-0.553447	B'THETA
AT5G38420			-1.28584		RBCS-2B		AT1G80920			1.10381		ATJ8		AT1G29000	-1.55744	-2.21035		-1.85968	HIPP04
AT5G38430			-1.81713		RBCS-1B		AT2G03520			10		UPS4		AT1G30760	-0.986617	-1.09494		-0.894919	AT1G30760
AT1G09970				1.06965	LRR XI-23		AT2G14520			1.96673		CBSDUF3		AT1G54540	-1.10036	-1.36377		-1.60742	AT1G54540
AT1G10640				1.0363	AT1G10640		AT2G14530			1.07265		TBL13		AT1G60470	-3.00225	-1.58628		-3.25426	GOLS4
AT1G13170				1.06648	ORP1D		AT2G14870			2.51179		AT2G14870		AT1G69230	-2.27851	-3.2193		-3.792	SP1L2
AT1G15310				1.06048	SRP-54A		AT2G14910			1.41161		AT2G14910		AT1G69580	-0.872562	-1.24284		-0.674072	AT1G69580
AT1G17745				1.32601	PGDH		AT2G15090			1.57037		KCS8		AT1G72490	-1.1728	-1.25106		-1.14969	AT1G72490
AT1G19940				1.10194	AtGH9B5		AT2G17450			1.01193		ATL44		AT1G74670	-1.38271	-1.91766		-1.03822	GASA6
AT1G53310				1.07206	PPC1		AT2G18050			2.15341		HIS1-3		AT2G39220	-1.66201	-2.14832		-3.47289	PLP6
AT1G65090				10	AT1G65090		AT2G18440			1.38956		GUT15		AT3G47710	-1.86452	-2.57296		-2.15363	PRE4
AT1G67180				1.69986	AT1G67180		AT2G18570			1.1938		UGT72D1		AT3G56730	-0.748057	-0.896557		-1.121	AT3G56730
AT1G69870				1.12351	NPF2.13		AT2G19310			1.32608		HSP18.5		AT4G11780	-0.999615	-1.29811		-1.16177	AT4G11780
AT1G70750				1.01542	MYOB2		AT2G19810			2.53862		AT2G19810		AT4G23980	-0.891885	-0.782979		-1.06049	ARF9
AT1G74260				1.37196	PUR4		AT2G20180			2.40488		PIF1		AT4G37940	-0.829742	-1.09826		-0.723679	AGL21
AT2G42000				10	AT2G42000		AT2G21490			10		LEA		AT5G04370	-2.09483	-1.31407		-1.53604	NAMT1
AT2G45290				1.13109	TKL-2		AT2G23321			3.44848		AT2G23321		AT5G12420	-1.42774	-1.05362		-1.88989	AT5G12420
AT2G47680				1.06953	AT2G47680		AT2G25140			1.27182		CLPB4		AT5G36180	-0.831359	-1.3996		-1.02033	SCPL1
AT3G06810				1.40783	IBR3		AT2G26070			1.31431		RTE1		AT5G44410	-2.213	-1.05626		-1.82495	AT5G44410
AT3G14067				1.24198	SBT1.4		AT2G26355			2.03087		AT2G26355		AT5G57630	-0.87774	-1.46402		-0.606561	CIPK21
AT3G42640				10	AHA8		AT2G27050			1.46554		EIL1		AT5G58000	-1.04953	-1.31925		-1.17073	AT5G58000
AT3G47340				1.44442	ASN1		AT2G27680			1.01092		AT2G27680		AT5G62165	-2.81252	-4.55906		-4.04777	AGL42
AT3G48560				1.25315	ALS		AT2G27830			1.05233		AT2G27830		AT5G65790	-1.08515	-1.36244		-1.67505	ATMYB68
AT3G51050				1.13731	AT3G51050		AT2G28190			1.02333		CSD2		AT1G08290	-1.45262		-2.29971	-2.15237	WIP3
AT4G14360				1.04623	AT4G14360		AT2G28240			1.04921		AT2G28240		AT1G11330	-1.75731		-1.65695	-2.52258	AT1G11330
AT4G21990				1.06855	AT4G21990		AT2G29300			10		AT2G29300		AT1G13610	-1.77775		-1.68741	-2.32505	AT1G13610
AT4G37380				1.26733	ELI1		AT2G30660			3.43695		AT2G30660		AT1G14120	-1.11973		-2.97247	-1.30836	AT1G14120
AT5G01270				1.8753	CPL2		AT2G31600			1.4168		AT2G31600		AT1G26250	-0.489318		-2.64818	-0.814076	AT1G26250
AT5G05170				1.02974	CESA3		AT2G32120			4.89145		HSP70-8		AT1G37130	-0.582098		-1.5459	-1.60881	NIA2
AT5G07790				1.30046	AT5G07790		AT2G33830			1.38072		DRMH1		AT1G45201	-0.776386		-2.46527	-1.74904	ATTLL1
AT5G09840				1.28774	AT5G09840		AT2G34315			5.59157		AT2G34315		AT1G55990	-1.3732		-1.15823	-1.30113	AT1G55990
AT5G20950				1.02351	AT5G20950		AT2G37410			1.33648		TIM17-2		AT1G62560	-1.60439		-1.60051	-2.55071	FMOGS-OX3
AT5G33421				2.58485	AT5G33421		AT2G38230			1.58267		PDX11		AT1G68810	-1.02594		-0.961747	-0.647648	BHLH30
AT5G39500				1.40195	GNL1		AT2G38255			1.06427		AT2G38255		AT1G74460	-1.14109		-0.983858	-1.93446	AT1G74460
AT5G44286				2.87988	AT5G44286		AT2G38270			1.21955		GRXS16		AT1G75500	-0.644453		-1.1166	-0.820735	WAT1
AT5G62630				1.04393	HIPL2		AT2G38465			1.493		AT2G38465		AT1G77400	-0.931988		-1.44611	-1.38898	AT1G77400
AT1G02340				-1.71355	HFR1		AT2G38905			10		AT2G38905		AT2G01520	-1.42615		-2.89662	-1.00545	MLP328
AT1G02350				-1.34954	AT1G02350		AT2G39570			2.15173		ACR9		AT2G13810	-1.50531		-1.54093	-2.09981	ALD1
AT1G03410				-1.38171	2A6		AT2G40000			1.71808		HSPRO2		AT2G18360	-0.95875		-1.02906	-0.812717	AT2G18360
AT1G05680				-1.46977	UGT74E2		AT2G41710			1.05932		AT2G41710		AT2G28950	-1.19073		-1.76973	-1.4619	EXPA6
AT1G05835				-1.65896	AT1G05835		AT2G45600			3.4072		CXE8		AT2G38110	-1.21852		-2.29364	-1.48462	GPAT6
AT1G13140				-1.4606	CYP86C3		AT2G46240			1.97747		BAG6		AT2G38380	-0.551867		-0.731068	-1.05856	PER22
AT1G22140				-1.02215	AT1G22140		AT3G01060			1.93742		AT3G01060		AT2G40480	-0.578618		-0.777082	-1.16345	AT2G40480
AT1G22160				-1.28394	FLZ5		AT3G03310			1.82903		LCAT3		AT2G46130	-1.01272		-1.28417	-1.68642	WRKY43
AT1G26945				-1.02772	PRE6		AT3G03341			10		AT3G03341		AT3G18900	-2.18979		-2.52716	-3.41824	AT3G18900
AT1G31835				-1.07252	AT1G31835		AT3G03450			2.17853		RGL2		AT3G21530	-1.07361		-1.03571	-1.1827	AT3G21530
AT1G35580				-2.54368	CINV1		AT3G03490			1.06127		PEX19-1		AT3G44540	-0.90883		-1.42182	-1.85208	FAR4
AT1G48267				-2.38466	MIR161		AT3G03710			1.21323		PNP1		AT4G03210	-1.38588		-1.23441	-1.12944	XTH9
AT1G52905				-10	AT1G52905		AT3G05120			1.57521		GID1A		AT4G14060	-2.01117		-3.94756	-1.20211	AT4G14060
AT1G58037				-1.36024	AT1G58037		AT3G05510			1.24761		AT3G05510		AT4G20230	-1.24655		-1.19868	-1.1252	AT4G20230
AT1G64220				-1.06857	TOM7-2		AT3G07670			1.09169		AT3G07670		AT4G21760	-2.11327		-2.40334	-2.73555	BGLU47
AT1G66280				-1.10672	BGLU22		AT3G07740			1.00433		ADA2A		AT4G23670	-1.39103		-2.1109	-0.932237	AT4G23670
AT1G68450				-1.00295	VQ8		AT3G09600			1.46006		RVE8		AT4G23680	-0.741693		-1.66939	-0.850659	AT4G23680
AT1G68825				-1.00048	DVL5		AT3G10200			2.89603		AT3G10200		AT4G28250	-0.621719		-1.25214	-1.20205	EXPB3
AT1G72510				-1.35814	AT1G72510		AT3G10770			1.06676		AT3G10770		AT4G29080	-0.585764		-1.19457	-0.901152	IAA27
AT1G74890				-1.18352	ARR15		AT3G12580			2.48209		MED37C		AT4G38080	-1.09572		-1.54225	-1.11732	AT4G38080
AT1G77525				-1.21146	AT1G77525		AT3G12955			1.65409		AT3G12955		AT4G39950	-0.606164		-0.980957	-1.29549	CYP79B2
AT2G14247				-2.96284	AT2G14247		AT3G14260			1.09027		AT3G14260		AT5G08260	-0.77287		-1.02033	-0.962718	SCPL35
AT2G20480				-1.05914	AT2G20480		AT3G14590			1.72442		NTMC2TYPE6.2		AT5G19530	-0.923542		-1.20412	-0.576034	ACL5
AT2G27390				-1.22265	AT2G27390		AT3G14690			1.16291		CYP72A15		AT5G23400	-0.547021		-1.08375	-0.776512	AT5G23400
AT3G01730				-1.00614	AT3G01730		AT3G14750			1.26549		FLXL1		AT5G38030	-1.39918		-1.55104	-1.41163	DTX30
AT3G10520				-1.56754	AHB2		AT3G15030			1.70409		TCP4		AT5G44550	-1.42611		-2.37943	-1.7241	AT5G44550
AT3G23125				-1.4993	MIR173		AT3G15260			1.30229		AT3G15260		AT5G51550	-0.85226		-1.14981	-1.00713	EXL3
AT3G23170				-1.18208	AT3G23170		AT3G17520			8.79502		AT3G17520		AT5G55180	-0.875659		-1.52338	-1.81416	AT5G55180
AT3G25795				-1.3763	AT3G25795		AT3G18370			2.91126		SYTF		AT5G56250	-1.1591		-1.01105	-0.928242	HAP8
AT3G28320				-1.26721	AT3G28320		AT3G18770			1.19091		ATG13B		AT1G55591	-4.04661	2.7765			MIR158B
AT3G30730				-1.62413	AT3G30730		AT3G19860			1.39455		BHLH121		AT1G29270	-0.687038	-1.03094			AT1G29270
AT3G59068				-1.11468	AT3G59068		AT3G19960			2.40937		ATM1		AT1G30210	-1.8406	-1.09611			TCP24
AT3G59700				-1.11859	LECRK55		AT3G20770			1.00566		EIN3		AT1G52800	-3.29562	-10			AT1G52800
AT3G61340				-2.44581	AT3G61340		AT3G20810			2.16595		JMJ30		AT1G60610	-0.617381	-1.07393			AT1G60610
AT4G17788				-2.88604	MIR160B		AT3G21380			4.9989		JAL36		AT1G78110	-0.607111	-1.23378			AT1G78110
AT4G33145				-1.32794	AT4G33145		AT3G22640			8.78639		PAP85		AT2G18150	-2.54317	-2.55893			PER15
AT5G15420				-1.03914	AT5G15420		AT3G26744			1.61176		SCRM		AT2G21560	-0.840421	-1.43229			AT2G21560
AT5G16610				-1.37692	AT5G16610		AT3G27020			1.78749		YSL6		AT3G02240	-0.795896	-1.33115			RGF7
AT5G26930				-1.19068	GATA23		AT3G29375			1.35818		AT3G29375		AT3G10120	-1.53541	-1.52043			AT3G10120
AT5G35525				-1.11975	PCR3		AT3G42860			1.53011		AT3G42860		AT4G13070	-1.18772	-0.943853			AT4G13070
AT5G35940				-1.39637	JAL41		AT3G43520			10		FAX2		AT4G15450	-1.34228	-0.972554			AT4G15450
AT5G41590				-1.3288	AT5G41590		AT3G44290			2.65003		NAC60		AT4G17788	-3.36639	-1.95551			MIR160B
AT5G47990				-1.0713	CYP705A5		AT3G48240			2.50649		AT3G48240		AT4G21865	-1.35953	-0.909814			AT4G21865
AT5G52250				-1.0682	RUP1		AT3G48360			1.63113		BT2		AT4G24015	-1.16193	-1.09071			RHA4A
AT5G57660				-1.25641	COL5		AT3G49570			1.0141		LSU3		AT4G25434	-1.11032	-1.23113			ATNUDT10
AT5G65040				-1.00446	IRM1		AT3G50080			1.2264		FBL16		AT5G01250	-0.997492	-1.46489			AT5G01250
AT5G65850				-1.36635	AT5G65850		AT3G51510			1.72949		AT3G51510		AT5G01780	-0.919238	-1.14793			AT5G01780
AT5G66607				-1.17704	AT5G66607		AT3G54366			1.40252		AT3G54366		AT5G25220	-1.05454	-1.04941			KNAT3
							AT3G55560			1.17749		AHL15		AT5G44010	-0.992296	-1.39077			AT5G44010
							AT3G56680			1.02415		AT3G56680		AT5G52120	-1.10493	-1.98328			PP2A14
							AT3G56880			1.29482		AT3G56880		AT1G10640	-1.25005		-2.39134		AT1G10640
							AT3G57810			1.55954		AT3G57810		AT1G17020	-1.06367		-1.04112		SRG1
							AT3G58200			1.71952		AT3G58200		AT1G18250	-0.592805		-1.46725		ATLP-1
							AT3G58450			10		AT3G58450		AT1G68360	-0.995958		-2.30534		GIS3
							AT3G60320			1.24182		NRG2		AT2G19590	-1.30952		-1.45921		ACO1
							AT3G61010			1.1858		AT3G61010		AT2G32487	-2.47723		-1.4214		AT2G32487
							AT3G61040			10		CYP76C7		AT2G43550	-0.800927		-1.03737		ATTI6
							AT3G61080			4.82816		AT3G61080		AT3G02120	-0.589856		-1.49938		AT3G02120
							AT3G63160			1.98747		AT3G63160		AT3G26460	-2.30811		-3.01834		AT3G26460
							AT3G63350			1.87611		HSFA7B		AT3G48450	-1.58537		-1.42863		AT3G48450
							AT4G00180			10		YAB3		AT4G12420	-0.893476		-1.04325		SKU5
							AT4G00750			1.19765		AT4G00750		AT4G12870	-1.0828		-1.15578		AT4G12870
							AT4G01250			1.2548		WRKY22		AT4G19645	-1.40584		-1.92376		AT4G19645
							AT4G01970			3.30117		AtSTS		AT4G24265	-0.901567		-1.62778		AT4G24265
							AT4G02220			1.04245		AT4G02220		AT5G01870	-0.576809		-1.42398		LTP10
							AT4G04020			1.06302		PAP1		AT5G15120	-1.70908		-2.09277		PCO1
							AT4G04890			1.25364		PDF2		AT5G15970	-1.03909		-0.869272		KIN2
							AT4G09610			10		GASA2		AT5G17700	-2.63542		-2.61333		DTX25
							AT4G10250			10		HSP22.0		AT5G21482	-1.43943		-1.60871		CKX7
							AT4G10890			1.02603		AT4G10890		AT5G22530	-2.52049		-3.19688		AT5G22530
							AT4G11040			6.84333		AT4G11040		AT5G23820	-1.67012		-1.71709		ML3
							AT4G11990			1.51608		AT4G11990		AT5G35960	-1.45977		-2.16117		AT5G35960
							AT4G12680			4.67737		AT4G12680		AT5G43420	-1.10573		-0.848793		ATL16
							AT4G13200			1.32368		AT4G13200		AT5G47550	-0.81723		-1.08626		CYS5
							AT4G13250			1.13129		NYC1		AT5G50890	-1.04209		-1.19493		AT5G50890
							AT4G15780			2.1739		ATVAMP724		AT5G57100	-0.572423		-1.0307		AT5G57100
							AT4G17500			1.01137		ERF1A		AT5G64080	-0.686611		-1.39538		AT5G64080
							AT4G17550			1.40981		AT4G17550		AT1G62510	-0.729696			1.2993	AT1G62510
							AT4G17730			1.21934		SYP23		AT1G23330	-0.618569			-1.24658	AT1G23330
							AT4G18160			1.93637		TPK3		AT1G26730	-1.0806			-1.18972	PHO1-H7
							AT4G18920			10		OBAP2B		AT1G27360	-1.10579			-1.26742	SPL11
							AT4G19390			2.59217		AT4G19390		AT1G33170	-1.07215			-1.56215	AT1G33170
							AT4G20170			1.75541		GALS3		AT1G70080	-1.00858			-1.09005	TPS06
							AT4G25170			1.98333		AT4G25170		AT1G71380	-1.40517			-1.50796	CEL3
							AT4G25200			6.70199		HSP23.6		AT1G75030	-1.69629			-1.75613	ATLP-3
							AT4G25990			10		CIL		AT2G17480	-0.937499			-1.48065	MLO8
							AT4G26370			1.99644		AT4G26370		AT2G25690	-1.27602			-1.16236	FLZ11
							AT4G26740			10		PXG1		AT2G43390	-0.955285			-1.06017	AT2G43390
							AT4G27070			1.01912		TSB2		AT2G47680	-1.22492			-1.53697	AT2G47680
							AT4G27130			1.20997		AT4G27130		AT3G11430	-0.972804			-1.49913	GPAT5
							AT4G27160			10		AT2S3		AT3G19400	-0.944277			-1.02907	RDL2
							AT4G28270			1.46273		RMA2		AT3G21190	-0.641891			-1.13342	MSR1
							AT4G28300			1.0414		AT4G28300		AT4G11320	-1.37907			-1.57065	RDL5
							AT4G29190			2.04998		AT4G29190		AT4G20210	-1.20949			-1.31156	TPS08
							AT4G30370			1.25835		ATL14		AT4G34650	-1.97795			-1.73714	SQS2
							AT4G30950			1.09053		FAD6		AT4G35560	-1.10579			-1.28328	AT4G35560
							AT4G31875			3.36741		AT4G31875		AT5G03870	-0.758487			-1.0155	AT5G03870
							AT4G32770			1.72031		VTE1		AT5G06730	-1.39934			-2.09466	PER54
							AT4G33980			2.92114		AT4G33980		AT5G07800	-1.37487			-1.10046	AT5G07800
							AT4G34480			1.53464		AT4G34480		AT5G23190	-1.19249			-2.19858	CYP86B1
							AT4G36220			1.27295		CYP84A1		AT5G42370	-1.35272			-1.12097	AT5G42370
							AT4G36250			1.09595		ALDH3F1		AT1G13600	-1.8513				AtbZIP58
							AT4G36410			1.1801		UBC17		AT1G15260	-2.34971				AT1G15260
							AT4G36850			7.52979		AT4G36850		AT1G17590	-1.00764				NFYA8
							AT4G37580			1.46851		HLS1		AT1G21210	-2.23736				WAK4
							AT4G39130			10		AT4G39130		AT1G23200	-2.47242				PME6
							AT5G01160			1.15231		AT5G01160		AT1G47870	-1.00037				E2FC
							AT5G01300			4.52524		AT5G01300		AT1G63670	-1.02859				AT1G63670
							AT5G01445			1.70306		AT5G01445		AT1G63720	-1.79971				AT1G63720
							AT5G01670			4.33953		AT5G01670		AT1G69160	-2.44808				AT1G69160
							AT5G02750			2.96888		SGR9		AT1G70470	-1.13458				AT1G70470
							AT5G02810			2.0627		APRR7		AT1G74490	-1.1086				AT1G74490
							AT5G03070			1.33597		IMPA9		AT1G77525	-1.22126				AT1G77525
							AT5G04000			1.71809		AT5G04000		AT2G16360	-1.69956				AT2G16360
							AT5G04010			10		NSFBX		AT2G16890	-1.29449				UGT90A1
							AT5G04500			10		AT5G04500		AT2G30695	-1.12334				AT2G30695
							AT5G06220			1.14756		AT5G06220		AT2G46830	-1.10786				CCA1
							AT5G06570			1.14142		AT5G06570		AT3G04070	-1.20613				NAC047
							AT5G06630			1.51741		AT5G06630		AT3G20600	-1.15052				NDR1
							AT5G06980			3.14763		AT5G06980		AT3G25640	-1.35605				AT3G25640
							AT5G07290			2.26564		ML4		AT3G26618	-1.1405				ERF1-3
							AT5G07970			1.11229		AT5G07970		AT3G28420	-1.76485				AT3G28420
							AT5G10140			3.88598		FLC		AT3G49690	-1.25967				RAX3
							AT5G10340			1.61173		AT5G10340		AT3G57780	-1.44175				AT3G57780
							AT5G10370			1.67125		AT5G10370		AT4G17905	-1.31107				ATL4H
							AT5G14180			3.26892		LIP2		AT4G22730	-2.80719				AT4G22730
							AT5G14530			1.37739		APRF1		AT4G35190	-1.56872				LOG5
							AT5G16460			10		SEI1		AT4G39630	-1.03504				AT4G39630
							AT5G17310			1.07675		UGP1		AT5G01260	-1.04808				AT5G01260
							AT5G18130			1.61078		AT5G18130		AT5G19870	-1.15489				AT5G19870
							AT5G20820			2.37379		SAUR76		AT5G39120	-10				AT5G39120
							AT5G22290			2.5825		NAC089		AT5G40590	-1.05804				AT5G40590
							AT5G22920			1.556		RZPF34		AT5G44390	-1.79907				AT5G44390
							AT5G23380			1.24782		AT5G23380		AT5G58784	-2.22875				AT5G58784
							AT5G23460			1.60246		AT5G23460		AT5G64760	-1.05574				RPN5B
							AT5G24130			10		AT5G24130		AT1G08380		0.905908	0.755854	1.25846	PSAO
							AT5G28300			1.18928		AT5G28300		AT1G68010		2.66493	2.77439	2.67532	HPR
							AT5G33210			1.32791		SRS8		AT1G78450		3.57528	3.42417	1.42116	AT1G78450
							AT5G38200			1.34204		AT5G38200		AT1G80010		1.07945	0.735491	0.749357	FRS8
							AT5G39720			3.4955		AIG2LA		AT2G13360		2.28057	1.61257	1.61416	AGT1
							AT5G39850			1.12132		RPS9C		AT2G29450		0.722054	1.35735	0.984984	GSTU5
							AT5G40382			5.83089		AT5G40382		AT3G59068		1.07822	1.5265	1.69881	AT3G59068
							AT5G41270			1.25185		AT5G41270		AT4G12000		1.16955	0.875044	1.24867	AT4G12000
							AT5G42290			4.96713		AT5G42290		AT5G43450		2.16818	2.07019	1.62946	AT5G43450
							AT5G42900			2.85508		COR27		AT5G50200		0.806477	0.921341	1.02473	NRT3.1
							AT5G44260			4.40933		TZF5		AT1G19530		1.82084	-2.13404	2.64393	AT1G19530
							AT5G45830			10		DOG1		AT5G49630		0.893098	-1.03142	-0.739147	AAP6
							AT5G48160			2.1804		OBE2		AT1G42970		1.08442	1.54821		GAPB
							AT5G49070			1.65853		KCS21		AT1G55670		1.32451	0.731421		PSAG
							AT5G49700			2.01665		AHL17		AT2G29460		1.47902	-1.14841		GSTU4
							AT5G50170			3.00007		AT5G50170		AT2G42840		0.97958	-1.27905		PDF1
							AT5G51200			1.1263		AT5G51200		AT4G15630		0.915183	-1.27472		AT4G15630
							AT5G51760			6.15684		AHG1		AT1G01448		0.79139		1.14609	AT1G01448
							AT5G51910			1.50506		TCP19		AT1G01720		0.947978		1.95762	NAC002
							AT5G52070			1.15691		AT5G52070		AT1G02850		0.857262		1.44059	BGLU11
							AT5G54000			10		AT5G54000		AT1G07430		3.35062		4.45533	AIP1
							AT5G54170			1.90786		AT5G54170		AT1G07795		0.857957		1.10769	AT1G07795
							AT5G55135			10		AT5G55135		AT1G28330		1.03975		2.09075	DRM1
							AT5G55470			5.82124		NHX4		AT1G29670		1.68671		1.94197	AT1G29670
							AT5G56520			1.2314		AT5G56520		AT1G30040		1.34271		1.62436	GA2OX2
							AT5G57390			2.59821		AIL5		AT1G46554		1.20192		2.33833	AT1G46554
							AT5G57790			3.77034		AT5G57790		AT1G48990		10		4.58995	AT1G48990
							AT5G60220			10		TET4		AT1G54050		2.19501		3.1614	HSP17.4B
							AT5G60760			2.22805		AT5G60760		AT1G62420		3.09806		3.34985	AT1G62420
							AT5G61440			1.09571		ACHT5		AT1G65970		1.12007		2.30555	PRXIIC
							AT5G62490			7.78854		HVA22B		AT1G76080		1.38524		1.87776	CDSP32
							AT5G63130			1.05674		AT5G63130		AT1G80440		2.74771		3.51699	AT1G80440
							AT5G63160			1.67903		BT1		AT2G19310		0.950657		1.8961	HSP18.5
							AT5G63190			1.44307		AT5G63190		AT2G27830		0.705642		1.17553	AT2G27830
							AT5G63200			1.84033		AT5G63200		AT2G31585		1.1583		2.26937	AT2G31585
							AT5G65070			2.67661		MAF4		AT2G37750		0.599058		1.358	AT2G37750
							AT5G65080			4.46888		MAF5		AT2G39980		1.65623		2.25858	AT2G39980
							AT5G66110			10		HIPP27		AT3G05260		6.27146		4.50365	AT3G05260
							AT5G66430			10		AT5G66430		AT3G12580		1.57624		2.36249	MED37C
							AT5G67030			1.3145		ZEP		AT3G12955		1.12046		2.85538	AT3G12955
							AT5G67190			1.50306		ERF010		AT3G13460		0.704819		1.35551	ECT2
							AT1G01010			-1.0365		NAC001		AT3G14595		0.684297		1.89613	AT3G14595
							AT1G02520			-1.15788		ABCB11		AT3G26740		1.55994		2.29387	CCL
							AT1G08930			-1.02618		ERD6		AT3G26744		1.22438		1.45585	SCRM
							AT1G14185			-1.20737		AT1G14185		AT3G44290		0.998811		2.77816	NAC60
							AT1G14460			-1.4338		AT1G14460		AT3G47340		3.36927		2.60984	ASN1
							AT1G17050			-1.00175		SPS2		AT3G48560		1.75988		1.39658	ALS
							AT1G17170			-1.13099		GSTU24		AT3G49570		1.21668		1.83917	LSU3
							AT1G19900			-1.31147		AT1G19900		AT3G50980		6.84692		5.03031	XERO1
							AT1G20850			-1.06636		XCP2		AT3G54366		0.904232		1.44562	AT3G54366
							AT1G21100			-1.36697		IGMT1		AT3G63160		2.71731		3.66017	AT3G63160
							AT1G22150			-1.38802		SULTR1;3		AT4G04890		1.47155		1.69232	PDF2
							AT1G29025			-1.14489		AT1G29025		AT4G12680		2.65724		3.78841	AT4G12680
							AT1G34760			-1.00118		GRF11		AT4G13250		0.748778		1.21393	NYC1
							AT1G43020			-1.51277		AT1G43020		AT4G24220		0.516879		1.25595	VEP1
							AT1G43790			-1.00057		TED6		AT4G25170		1.85337		2.27507	AT4G25170
							AT1G47600			-1.92376		TGG4		AT4G27130		0.66205		1.17493	AT4G27130
							AT1G50250			-1.14305		FTSH1		AT4G31430		0.659207		1.25698	AT4G31430
							AT1G51860			-1.01281		AT1G51860		AT4G34480		0.887183		1.28325	AT4G34480
							AT1G52220			-1.03138		CURT1C		AT4G35770		2.97841		3.71863	STR15
							AT1G57990			-1.20104		PUP18		AT5G04000		0.918164		2.27172	AT5G04000
							AT1G62320			-1.1161		AT1G62320		AT5G15022		0.827914		1.11415	AT5G15022
							AT1G62570			-1.0247		FMOGS-OX4		AT5G22290		0.934742		2.0235	NAC089
							AT1G64590			-1.67427		AT1G64590		AT5G49640		0.729728		1.03436	AT5G49640
							AT1G66350			-1.62419		RGL1		AT5G49700		3.09464		3.28092	AHL17
							AT1G67050			-1.20718		AT1G67050		AT5G50170		1.47786		2.29782	AT5G50170
							AT1G68910			-1.22139		WIT2		AT5G55470		2.51248		3.46087	NHX4
							AT1G70000			-1.88273		AT1G70000		AT5G57390		1.62904		2.4564	AIL5
							AT1G77740			-1.00697		PIP5K2		AT5G57710		0.833868		1.03218	SMAX1
							AT1G79410			-1.00664		AT1G79410		AT5G58330		1.61446		1.60791	AT5G58330
							AT2G01880			-1.51043		PAP7		AT5G63190		0.672398		1.34492	AT5G63190
							AT2G04680			-1.01426		AT2G04680		AT3G44300		0.746156		-1.21138	NIT2
							AT2G05380			-1.88122		GRP3S		AT5G10180		1.16023		-0.704816	SULTR2;1
							AT2G06850			-1.28926		XTH4		AT1G02930		2.59134			GSTF6
							AT2G24180			-1.06239		CYP71B6		AT1G09500		2.3283			AT1G09500
							AT2G25530			-1.48201		AT2G25530		AT1G10170		1.1667			ATNFXL1
							AT2G28670			-1.38027		AT2G28670		AT1G19610		2.24933			PDF1.4
							AT2G28860			-2.43979		CYP710A4		AT1G20020		1.1262			LFNR2
							AT2G29620			-1.08779		AT2G29620		AT1G21520		1.51782			AT1G21520
							AT2G31750			-1.03343		UGT74D1		AT1G23310		1.28335			GGAT1
							AT2G32020			-1.27279		AT2G32020		AT1G71870		1.73891			DTX54
							AT2G35770			-1.70989		SCPL28		AT1G73500		1.01405			MKK9
							AT2G36690			-1.38559		AT2G36690		AT1G79040		1.01781			PSBR
							AT2G41730			-1.95207		AT2G41730		AT1G80110		1.2408			PP2B11
							AT2G46430			-1.93683		CNGC3		AT1G80160		2.96256			AT1G80160
							AT3G10340			-1.78077		PAL4		AT2G16005		1.25389			ROSY1
							AT3G11430			-1.41965		GPAT5		AT2G16070		1.19372			PDV2
							AT3G14770			-1.21179		SWEET2		AT2G16630		1.29318			AT2G16630
							AT3G16240			-1.25244		TIP2-1		AT2G18690		1.43667			AT2G18690
							AT3G20557			-1.82817		VUP3		AT2G34315		10			AT2G34315
							AT3G20940			-1.66679		CYP705A30		AT2G34650		1.24459			PID
							AT3G20960			-1.1366		CYP705A33		AT2G46160		1.33788			ATL67
							AT3G21230			-1.12531		4CL4		AT3G25500		1.89677			FH1
							AT3G22370			-1.27978		AOX1A		AT3G26650		1.76296			GAPA1
							AT3G25250			-1.76692		OXI1		AT3G30725		1.18676			GDU6
							AT3G29250			-1.4089		SDR4		AT3G44610		1.18936			AT3G44610
							AT3G29360			-1.06252		UGD2		AT3G54150		3.07342			AT3G54150
							AT3G45650			-1.3401		NAXT1		AT4G18920		10			OBAP2B
							AT3G49690			-1.72509		RAX3		AT4G22690		1.67701			CYP706A1
							AT3G50400			-2.00312		AT3G50400		AT4G29020		1.46221			AT4G29020
							AT3G56080			-1.29797		AT3G56080		AT4G37710		10			VQ29
							AT3G61400			-1.05664		AT3G61400		AT5G03340		1.01449			CDC48E
							AT4G01680			-1.09198		MYB55		AT5G06700		1.6256			TBR
							AT4G02810			-1.26449		FAF1		AT5G17340		1.67498			AT5G17340
							AT4G08230			-1.01602		AT4G08230		AT5G22470		10			AT5G22470
							AT4G11393			-1.97069		AT4G11393		AT5G38980		2.56468			AT5G38980
							AT4G12550			-3.72535		AIR1		AT5G48540		1.12917			CRRSP55
							AT4G15480			-2.67521		UGT84A1		AT1G72510		-1.25962	1.05954	1.46631	AT1G72510
							AT4G18422			-1.90049		AT4G18422		AT1G14730		-0.546989	-1.23755	-1.35376	CYB561C
							AT4G20260			-1.00782		PCAP1		AT1G27370		-1.39008	-0.987781	-1.35074	SPL10
							AT4G25250			-1.01685		PMEI4		AT1G54200		-1.65479	-1.87793	-1.28154	AT1G54200
							AT4G31940			-1.30943		CYP82C4		AT1G55240		-1.75871	-1.73786	-1.6432	AT1G55240
							AT4G33790			-1.52496		FAR3		AT3G18400		-0.861138	-1.08519	-1.11774	anac058
							AT4G37700			-2.00202		AT4G37700		AT3G54040		-1.4457	-1.41043	-1.16393	AT3G54040
							AT5G01260			-1.39772		AT5G01260		AT5G43270		-1.55721	-1.4133	-1.78893	SPL2
							AT5G01330			-1.5238		PDC3		AT5G66440		-1.09409	-1.36019	-0.962333	AT5G66440
							AT5G09870			-1.09249		CESA5		AT3G20557		-1.88914	1.66733		VUP3
							AT5G10200			-1.26242		AT5G10200		AT1G36060		-0.946341	-1.21839		ERF055
							AT5G11110			-1.14595		SPS2		AT2G04025		-1.07881	-0.757632		RGF3
							AT5G13210			-1.26187		AT5G13210		AT2G19970		-1.05069	-0.732584		AT2G19970
							AT5G13580			-2.68756		ABCG6		AT2G28690		-1.24682	-0.784589		AT2G28690
							AT5G13630			-1.18603		CHLH		AT2G37090		-1.1118	-0.730861		IRX9
							AT5G23190			-2.14248		CYP86B1		AT5G12230		-1.14247	-0.568047		MED19A
							AT5G35970			-1.09359		AT5G35970		AT5G19890		-1.44156	-3.93843		PER59
							AT5G47530			-1.93381		AT5G47530		AT5G63160		-1.3005		0.710562	BT1
							AT5G49520			-1.56927		WRKY48		AT1G20160		-0.798496		-1.15629	CRSP
							AT5G49890			-1.29266		CLC-C		AT1G52155		-1.19938		-0.671636	AT1G52155
							AT5G50900			-1.47592		AT5G50900		AT1G64590		-1.28336		-1.09805	AT1G64590
							AT5G64740			-1.23812		CESA6		AT2G36690		-1.3615		-1.08675	AT2G36690
							AT5G65340			-2.18887		AT5G65340		AT3G01680		-0.917098		-1.02322	SEOB
							AT1G17745				1.03937	PGDH		AT3G50400		-1.19673		-2.15935	AT3G50400
							AT1G20160				1.09176	CRSP		AT4G11880		-3.51741		-3.4369	AGL14
							AT1G22710				1.05838	SUC2		AT4G22950		-5.16796		-3.2086	AGL19
							AT1G27461				4.09403	AT1G27461		AT5G06710		-1.75429		-1.0863	HAT14
							AT1G52780				1.16115	AT1G52780		AT5G40020		-1.41429		-0.868901	AT5G40020
							AT1G55130				1.13376	TMN6		AT5G49890		-1.2602		-0.839654	CLC-C
							AT1G60750				1.22748	AT1G60750		AT5G52280		-1.19799		-0.661555	AT5G52280
							AT1G62390				1.2778	Phox2		AT1G03457		-1.00665			AT1G03457
							AT2G35300				2.83881	LEA18		AT1G12805		-3.44502			AT1G12805
							AT2G45290				1.12448	TKL-2		AT1G33540		-1.32629			SCPL18
							AT3G03680				1.08336	AT3G03680		AT1G54180		-1.36587			BRXL3
							AT3G26720				1.01136	AT3G26720		AT1G61240		-1.26506			AT1G61240
							AT3G29410				1.00424	TPS25		AT1G66400		-1.09276			CML23
							AT3G43270				1.15605	PME32		AT1G68040		-10			AT1G68040
							AT3G49350				1.01618	AT3G49350		AT1G69780		-1.52521			ATHB-13
							AT4G08290				1.01902	AT4G08290		AT1G71692		-1.09706			AGL12
							AT4G19710				1.06673	AKHSDH2		AT1G73850		-1.60877			AT1G73850
							AT4G27150				10	AT2S2		AT1G77530		-1.31635			AT1G77530
							AT4G28520				6.34335	CRC		AT2G23040		-1.20086			AT2G23040
							AT4G31830				10	AT4G31830		AT2G25480		-1.02377			AT2G25480
							AT4G35740				1.25957	RECQL3		AT2G27770		-1.22114			AT2G27770
							AT5G01270				1.17774	CPL2		AT2G32010		-1.33465			IP5P7
							AT5G09840				1.1376	AT5G09840		AT2G40260		-1.40256			AT2G40260
							AT5G20950				1.18959	AT5G20950		AT2G40750		-1.21563			WRKY54
							AT5G39960				1.00336	AT5G39960		AT2G41000		-1.2218			AT2G41000
							AT5G44120				6.89705	CRA1		AT2G46860		-1.20501			PPA3
							AT5G44780				1.37835	MORF4		AT3G02860		-1.12611			AT3G02860
							AT5G48650				1.50664	AT5G48650		AT3G03500		-1.0699			AT3G03500
							AT5G51560				1.02478	AT5G51560		AT3G14780		-1.01592			AT3G14780
							AT1G02340				-2.0777	HFR1		AT3G25930		-1.09653			AT3G25930
							AT1G02350				-1.17703	AT1G02350		AT3G30260		-10			AGL79
							AT1G03410				-2.06671	2A6		AT3G30350		-1.00133			RGF4
							AT1G11655				-1.11783	AT1G11655		AT3G44960		-1.53019			AT3G44960
							AT1G13140				-1.84261	CYP86C3		AT3G52840		-1.07239			BGAL2
							AT1G15540				-1.53002	AT1G15540		AT3G59800		-1.03419			AT3G59800
							AT1G17950				-1.11508	MYB52		AT4G05590		-1.3422			AT4G05590
							AT1G19240				-1.0103	AT1G19240		AT4G12560		-1.02475			CPR1
							AT1G20823				-1.19335	ATL80		AT4G13440		-1.10974			AT4G13440
							AT1G31835				-1.041	AT1G31835		AT4G16008		-1.13863			AT4G16008
							AT1G35210				-1.38669	AT1G35210		AT4G19370		-1.12762			AT4G19370
							AT1G35350				-1.12124	PHO1-H8		AT4G29230		-1.72796			anac075
							AT1G35560				-1.16521	TCP23		AT4G33800		-1.99796			AT4G33800
							AT1G52230				-1.74573	PSAH2		AT4G34500		-1.10826			AT4G34500
							AT1G52905				-10	AT1G52905		AT5G04200		-1.16464			AMC9
							AT1G55365				-1.82967	AT1G55365		AT5G19480		-1.01666			MED19B
							AT1G59730				-3.41295	TRX7		AT5G22390		-2.47113			AT5G22390
							AT1G62975				-1.38228	BHLH125		AT5G24880		-1.31761			AT5G24880
							AT1G64160				-1.3652	DIR5		AT5G25140		-2.01722			CYP71B13
							AT1G66500				-1.54722	PCFS1		AT5G26290		-1.06797			AT5G26290
							AT1G66700				-2.074	PXMT1		AT5G26660		-1.31542			MYB86
							AT1G68040				-1.09072	AT1G68040		AT5G27950		-1.03831			KIN14U
							AT1G68450				-1.35487	VQ8		AT5G28830		-1.533			AT5G28830
							AT1G68500				-1.4767	AT1G68500		AT5G35926		-1.49141			AT5G35926
							AT1G68840				-1.08747	RAV2		AT5G37550		-1.40493			AT5G37550
							AT1G68945				-1.9991	AT1G68945		AT5G44820		-1.19963			AT5G44820
							AT1G70170				-1.04309	2MMP		AT5G45100		-1.16775			BRG1
							AT1G70260				-1.2431	AT1G70260		AT5G45940		-1.17286			NUDT11
							AT1G73490				-2.37957	AT1G73490		AT5G45970		-1.12004			ARAC2
							AT1G73810				-1.34845	AT1G73810		AT5G49320		-2.12329			AT5G49320
							AT1G76650				-1.50623	CML38		AT5G51470		-1.00145			AT5G51470
							AT1G80340				-1.3167	GA3OX2		AT5G65210		-1.03644			TGA1
							AT1G80450				-1.6628	VQ11		AT1G26800			1.6501	2.37935	MPSR1
							AT1G80520				-1.13004	AT1G80520		AT1G30260			0.694721	1.13938	AT1G30260
							AT2G05620				-1.00665	PGR5		AT1G45145			1.23756	1.34104	TRX5
							AT2G16060				-1.1423	AHB1		AT1G57990			1.56677	0.973825	PUP18
							AT2G20815				-1.08701	QWRF3		AT2G05310			1.14472	1.46978	AT2G05310
							AT2G21045				-1.45356	HAC1		AT2G13370			1.05998	0.870296	CHR5
							AT2G25510				-1.29029	AT2G25510		AT2G15830			1.09324	1.62331	AT2G15830
							AT2G26400				-1.5237	ARD		AT2G22980			2.33359	2.02041	SCPL13
							AT2G28690				-1.20301	AT2G28690		AT3G01311			1.04584	1.13022	AT3G01311
							AT2G35960				-1.26658	NHL12		AT3G02850			1.75228	1.19955	SKOR
							AT2G37530				-1.03696	AT2G37530		AT3G14470			1.19469	0.977403	RPPL1
							AT2G40370				-1.00811	LAC5		AT3G14770			1.41448	1.26406	SWEET2
							AT2G40610				-1.52408	EXPA8		AT3G56400			1.20268	1.88435	WRKY70
							AT2G45450				-1.03046	ZPR1		AT4G02770			0.828722	1.17003	PSAD1
							AT2G47460				-1.66902	MYB12		AT4G08555			1.949	1.19286	AT4G08555
							AT3G02590				-1.32109	HDF7		AT4G13530			1.10253	0.709163	AT4G13530
							AT3G02910				-1.14942	AT3G02910		AT4G19770			1.17176	1.48533	AT4G19770
							AT3G03530				-1.11556	NPC4		AT4G21870			1.12557	0.849695	HSP15.4
							AT3G05858				-1.19344	AT3G05858		AT4G23550			1.29525	1.36472	WRKY29
							AT3G10040				-1.12684	AT3G10040		AT4G30130			1.24071	0.848538	AT4G30130
							AT3G23170				-1.16347	AT3G23170		AT4G35060			1.18438	0.504651	HIPP25
							AT3G24520				-1.15388	HSFC1		AT5G02310			1.07206	1.0236	PRT6
							AT3G25795				-1.01278	AT3G25795		AT5G13650			1.0841	0.653022	AT5G13650
							AT3G27270				-1.05202	AT3G27270		AT5G16360			0.736313	1.14534	AT5G16360
							AT3G30730				-1.47544	AT3G30730		AT5G44790			1.51408	0.864593	RAN1
							AT3G44735				-1.09157	PSK6		AT5G53980			1.03498	1.30612	ATHB-52
							AT3G44755				-1.24302	AT3G44755		AT5G57785			1.23109	1.79008	AT5G57785
							AT3G46900				-1.0566	COPT2		AT5G66490			0.924409	1.04987	AT5G66490
							AT3G50350				-1.30798	AT3G50350		AT3G20940			1.79243	-0.940636	CYP705A30
							AT3G52700				-1.61666	AT3G52700		AT3G24300			1.38887	-1.13976	AMT1-3
							AT3G52748				-1.19117	AT3G52748		AT3G25795			-1.09302	0.993164	AT3G25795
							AT3G63360				-1.6951	AT3G63360		AT4G15780			-0.762118	1.51549	ATVAMP724
							AT4G04745				-1.08841	AT4G04745		AT1G17950			-1.72536	-1.64703	MYB52
							AT4G10860				-2.16883	AT4G10860		AT1G22650			-1.58073	-1.973	INVD
							AT4G12470				-2.39645	AZI1		AT1G41830			-0.77402	-1.1472	SKS6
							AT4G14690				-1.99955	ELIP2		AT1G44180			-2.37048	-1.23228	AT1G44180
							AT4G17670				-1.16517	FLZ2		AT1G55940			-1.70991	-1.71839	CYP708A1
							AT4G17788				-4.13932	MIR160B		AT1G67110			-0.911585	-1.16171	CYP735A2
							AT4G22460				-10	AT4G22460		AT2G18370			-2.16004	-1.29723	LTP8
							AT4G25700				-1.07413	BETA-OHASE 1		AT2G38080			-1.10664	-0.795015	IRX12
							AT4G27310				-2.69311	AT4G27310		AT2G39350			-1.37373	-1.4465	ABCG1
							AT4G28703				-1.4111	AT4G28703		AT2G39510			-1.27019	-1.08491	AT2G39510
							AT4G30180				-1.30931	BHLH146		AT2G39700			-1.76019	-1.2994	EXPA4
							AT4G39675				-1.12478	AT4G39675		AT2G39710			-1.21099	-1.19159	AT2G39710
							AT5G10100				-1.32843	TPPI		AT2G40370			-2.84439	-2.64058	LAC5
							AT5G12880				-1.08791	AT5G12880		AT2G47950			-2.49797	-1.56644	AT2G47950
							AT5G14330				-1.00461	AT5G14330		AT3G25570			-1.64799	-1.32817	SAMDC3
							AT5G16940				-1.16724	AT5G16940		AT3G26330			-0.748263	-1.37801	CYP71B37
							AT5G17450				-1.0314	HIPP21		AT3G43190			-1.52656	-1.33062	SUS4
							AT5G18270				-1.05061	ANAC087		AT4G20390			-1.47309	-1.00833	AT4G20390
							AT5G22555				-1.09737	AT5G22555		AT4G24780			-1.71988	-1.72303	AT4G24780
							AT5G24230				-1.18154	AT5G24230		AT4G36830			-1.93665	-1.22918	HOS3-1
							AT5G38910				-1.34293	AT5G38910		AT5G06720			-2.67066	-2.20434	PER53
							AT5G41400				-1.02745	AT5G41400		AT5G41570			-1.41046	-2.46496	WRKY24
							AT5G43590				-1.07958	AT5G43590		AT1G02520			1.89152		ABCB11
							AT5G43630				-1.22605	TZP		AT1G08320			1.15569		TGA9
							AT5G44060				-1.11659	AT5G44060		AT1G08340			1.15286		ROPGAP5
							AT5G47990				-1.03091	CYP705A5		AT1G19900			1.16444		AT1G19900
							AT5G51620				-10	AT5G51620		AT1G22530			1.05637		PATL2
							AT5G53450				-1.14884	PAP14		AT1G24130			1.31184		AT1G24130
							AT5G54470				-3.34096	AT5G54470		AT1G27020			1.20946		AT1G27020
							AT5G54790				-1.34356	VUP4		AT1G29025			1.09581		AT1G29025
							AT5G56080				-1.39261	NAS2		AT1G47600			2.03238		TGG4
							AT5G56980				-1.442	A70		AT1G48267			2.48688		MIR161
							AT5G57660				-1.69552	COL5		AT1G53470			1.31254		MSL4
							AT5G57785				-1.3386	AT5G57785		AT1G60750			1.46307		AT1G60750
							AT5G58650				-1.08573	PSY1		AT1G60900			1.3807		U2AF65B
							AT5G61430				-1.41338	NAC100		AT1G61080			1.43495		AT1G61080
							AT5G65850				-1.31522	AT5G65850		AT2G02950			1.07465		PKS1
							AT5G66607				-1.60407	AT5G66607		AT2G05540			10		AT2G05540
														AT2G07698			1.96369		AT2G07698
														AT2G21620			1.08192		RD2
														AT2G21790			2.33429		RNR1
														AT2G23150			1.02035		NRAMP3
														AT2G23690			1.29965		AT2G23690
														AT2G29620			1.45062		AT2G29620
														AT2G31020			1.80921		ORP1A
														AT2G31750			1.21392		UGT74D1
														AT2G32020			1.05967		AT2G32020
														AT2G34810			1.53163		AT2G34810
														AT2G42520			1.08596		RH37
														AT2G47000			1.47976		ABCB4
														AT2G47020			1.11488		AT2G47020
														AT3G07660			1.53886		AT3G07660
														AT3G08700			2.24845		UBC12
														AT3G18610			1.80094		NUCL2
														AT3G21295			1.04605		AT3G21295
														AT3G22370			1.24891		AOX1A
														AT3G25900			1.1538		HMT-1
														AT3G26100			1.14207		AT3G26100
														AT3G29360			1.11201		UGD2
														AT3G49580			1.2276		LSU1
														AT3G52190			1.07467		PHF1
														AT3G56410			1.31134		AT3G56410
														AT3G56960			1.97768		PIP5K4
														AT4G08300			1.38713		AT4G08300
														AT4G13510			2.00373		AMT1-1
														AT4G15790			1.59927		AT4G15790
														AT4G22210			3.84301		LCR85
														AT4G23400			1.04907		PIP1-5
														AT4G24160			1.32584		AT4G24160
														AT4G25250			1.18535		PMEI4
														AT4G25830			1.09805		AT4G25830
														AT4G31940			2.17274		CYP82C4
														AT4G32070			1.01044		Phox4
														AT4G33790			1.6445		FAR3
														AT4G34135			1.41951		UGT73B2
														AT4G34138			1.22495		UGT73B1
														AT4G40010			1.59169		SRK2F
														AT5G01600			1.57585		FER1
														AT5G06300			1.35821		LOG7
														AT5G13210			1.51183		AT5G13210
														AT5G17165			1.54987		AT5G17165
														AT5G19410			1.09626		AT5G19410
														AT5G20360			1.10463		Phox3
														AT5G28640			1.07221		GIF1
														AT5G45500			1.11436		AT5G45500
														AT5G46050			1.48201		NPF5.2
														AT5G50900			1.17526		AT5G50900
														AT5G51230			1.07924		EMF2
														AT5G51440			1.0553		HSP23.5
														AT5G65340			2.10969		AT5G65340
														AT1G02350			-1.05746		AT1G02350
														AT1G08830			-1.06969		CSD1
														AT1G10470			-1.07481		ARR4
														AT1G12110			-1.29278		NPF6.3
														AT1G25530			-1.31137		AT1G25530
														AT1G31335			-1.2417		AT1G31335
														AT1G35140			-1.84434		EXL1
														AT1G53070			-1.19858		AT1G53070
														AT1G53230			-1.33608		TCP3
														AT1G55110			-1.25304		IDD7
														AT1G59730			-1.98248		TRX7
														AT1G64160			-1.95348		DIR5
														AT1G69690			-1.04627		TCP15
														AT1G73810			-1.1056		AT1G73810
														AT1G76650			-1.51791		CML38
														AT1G76952			-1.24635		IDL5
														AT1G78440			-1.44485		GA2OX1
														AT2G01760			-1.8196		ARR14
														AT2G19780			-1.12421		AT2G19780
														AT2G19990			-1.58314		PR-1-LIKE
														AT2G25150			-1.08302		SCT
														AT2G26070			-1.13432		RTE1
														AT2G34140			-1.03328		CDF4
														AT2G35960			-1.88032		NHL12
														AT2G40530			-1.26573		CEP15
														AT2G41230			-1.95332		ORS1
														AT2G43445			-1.505		AT2G43445
														AT2G46890			-1.2313		AT2G46890
														AT3G02590			-2.29526		HDF7
														AT3G06750			-1.04686		AT3G06750
														AT3G12720			-2.7712		ATY53
														AT3G15030			-2.48398		TCP4
														AT3G21080			-1.6398		AT3G21080
														AT3G23570			-1.0466		AT3G23570
														AT3G27270			-1.38528		AT3G27270
														AT3G28857			-2.31986		PRE5
														AT3G45640			-1.00092		MPK3
														AT3G45680			-1.52426		NPF2.3
														AT3G53190			-1.47982		AT3G53190
														AT3G56810			-1.59629		AT3G56810
														AT3G58550			-1.74706		AT3G58550
														AT3G60490			-1.40526		ERF035
														AT4G05040			-1.36344		AT4G05040
														AT4G16260			-2.14335		AT4G16260
														AT4G28940			-2.23026		AT4G28940
														AT4G29190			-1.56243		AT4G29190
														AT4G31870			-1.13613		GPX7
														AT4G32800			-1.73421		ERF043
														AT4G37970			-1.30325		CAD6
														AT4G39230			-1.04507		PCBER1
														AT5G01790			-1.01421		AT5G01790
														AT5G11160			-1.55907		APT5
														AT5G12870			-1.29335		MYB46
														AT5G36110			-1.80866		CYP716A1
														AT5G38910			-2.35761		AT5G38910
														AT5G43690			-1.35608		SOT1
														AT5G46080			-1.38893		AT5G46080
														AT5G47635			-1.34225		AT5G47635
														AT5G48070			-1.03578		XTH20
														AT5G49280			-1.34798		AT5G49280
														AT5G49350			-1.57896		AT5G49350
														AT5G52710			-2.27539		AT5G52710
														AT5G53990			-1.3762		UGT79B9
														AT5G64343			-1.00166		AT5G64343
														AT5G67130			-1.33897		AT5G67130
														AT1G01970				1.06368	AT1G01970
														AT1G02340				2.36309	HFR1
														AT1G02610				1.44212	AT1G02610
														AT1G03600				1.99865	PSB27-1
														AT1G04620				1.20617	HCAR
														AT1G08630				2.71945	THA1
														AT1G12064				3.86088	AT1G12064
														AT1G13590				1.1371	PSK1
														AT1G13740				1.65086	AFP2
														AT1G14740				1.11207	OBE3
														AT1G14760				10	KNATM
														AT1G15400				1.0282	AT1G15400
														AT1G17100				1.14079	AT1G17100
														AT1G17145				1.36496	DA2L
														AT1G21000				1.20037	AT1G21000
														AT1G23052				1.15103	AT1G23052
														AT1G23070				4.18378	AT1G23070
														AT1G23120				1.21969	AT1G23120
														AT1G23390				1.00392	AT1G23390
														AT1G23550				1.61104	SRO2
														AT1G24735				3.48448	AT1G24735
														AT1G27461				4.83003	AT1G27461
														AT1G29290				1.41765	CEP14
														AT1G30500				1.60714	NFYA7
														AT1G30860				3.27346	AT1G30860
														AT1G31750				3.62228	AT1G31750
														AT1G32740				1.17391	AT1G32740
														AT1G32870				1.17682	ANAC13
														AT1G32928				1.47783	AT1G32928
														AT1G33340				1.6085	AT1G33340
														AT1G34460				1.7959	CYCB1;5
														AT1G43670				1.29814	CYFBP
														AT1G44446				1.92658	CAO
														AT1G44608				1.23412	AT1G44608
														AT1G46768				1.67158	RAP2-1
														AT1G48470				3.34044	GLN1-5
														AT1G49500				1.03055	AT1G49500
														AT1G51090				10	AT1G51090
														AT1G52240				1.3132	ROPGEF11
														AT1G52342				1.58543	AT1G52342
														AT1G52560				2.57291	HSP26.5
														AT1G52905				10	AT1G52905
														AT1G53090				1.10276	SPA4
														AT1G53310				1.00804	PPC1
														AT1G53450				1.92143	AT1G53450
														AT1G54740				1.17556	AT1G54740
														AT1G55152				2.07734	AT1G55152
														AT1G56300				2.1834	AT1G56300
														AT1G58220				1.06551	AT1G58220
														AT1G59640				1.18861	BPE
														AT1G59700				1.65589	GSTU16
														AT1G60740				1.44778	PRXIID
														AT1G60970				2.18449	AT1G60970
														AT1G61340				1.15002	AT1G61340
														AT1G62710				2.82033	bVPE
														AT1G63240				1.65782	AT1G63240
														AT1G64900				1.784	CYP89A2
														AT1G66783				5.70969	MIR157A
														AT1G67070				1.51579	PMI2
														AT1G68020				1.52678	TPS6
														AT1G68500				1.70581	AT1G68500
														AT1G70290				1.41216	TPS8
														AT1G70810				1.12343	CAR7
														AT1G73710				1.422	AT1G73710
														AT1G76570				1.41757	LHCB7
														AT1G77090				2.35657	PPD4
														AT1G77880				1.31313	AT1G77880
														AT1G80650				1.52122	RTL1
														AT2G02710				1.06936	TLP1
														AT2G02930				4.76127	GSTF3
														AT2G04040				2.16505	DTX1
														AT2G04790				1.46595	AT2G04790
														AT2G05580				5.64923	AT2G05580
														AT2G06010				1.05752	ORG4
														AT2G06255				1.07829	EFL3
														AT2G07000				2.68995	AT2G07000
														AT2G14520				1.19133	CBSDUF3
														AT2G14870				2.2003	AT2G14870
														AT2G15695				1.43492	AT2G15695
														AT2G17450				1.13723	ATL44
														AT2G18050				2.707	HIS1-3
														AT2G18440				1.20457	GUT15
														AT2G19350				1.00858	AT2G19350
														AT2G19810				1.40136	AT2G19810
														AT2G23110				4.59029	AT2G23110
														AT2G23321				1.15327	AT2G23321
														AT2G25090				1.17236	CIPK16
														AT2G25240				1.3847	AT2G25240
														AT2G25900				1.21651	ATCTH
														AT2G25964				1.27742	AT2G25964
														AT2G26975				2.03869	COPT6
														AT2G27385				5.52938	AT2G27385
														AT2G27690				1.30118	CYP94C1
														AT2G29380				4.78538	HAI3
														AT2G30660				3.78212	AT2G30660
														AT2G30670				1.92522	AT2G30670
														AT2G31085				1.31309	CLE6
														AT2G31980				4.06436	CYS2
														AT2G31990				1.08448	AT2G31990
														AT2G32795				1.89369	AT2G32795
														AT2G33070				4.73442	NSP2
														AT2G35300				4.73262	LEA18
														AT2G35550				1.46727	BPC7
														AT2G36220				1.66521	AT2G36220
														AT2G36320				1.06812	SAP4
														AT2G38255				1.30164	AT2G38255
														AT2G38465				2.37776	AT2G38465
														AT2G38905				6.31106	AT2G38905
														AT2G39570				1.55727	ACR9
														AT2G40170				5.12692	EM6
														AT2G40340				2.63088	DREB2C
														AT2G41200				1.00486	AT2G41200
														AT2G45170				1.28087	ATG8E
														AT2G45600				3.55407	CXE8
														AT2G45850				3.80237	AHL9
														AT2G46220				1.0931	AT2G46220
														AT2G46240				1.29879	BAG6
														AT2G46660				2.98034	CYP78A6
														AT2G47770				4.81945	TSPO
														AT3G01060				2.99955	AT3G01060
														AT3G01730				1.34074	AT3G01730
														AT3G03310				1.32503	LCAT3
														AT3G03450				2.01352	RGL2
														AT3G07500				2.28801	AT3G07500
														AT3G07740				1.03272	ADA2A
														AT3G09600				2.03093	RVE8
														AT3G10200				2.94446	AT3G10200
														AT3G11410				1.1576	PP2CA
														AT3G14060				1.05886	AT3G14060
														AT3G14590				1.27399	NTMC2TYPE6.2
														AT3G15260				1.0163	AT3G15260
														AT3G15280				3.62999	AT3G15280
														AT3G15450				1.17013	AT3G15450
														AT3G15630				1.17395	AT3G15630
														AT3G15670				4.53389	LEA29
														AT3G17520				4.36913	AT3G17520
														AT3G18570				4.91963	AT3G18570
														AT3G18770				1.50295	ATG13B
														AT3G19580				2.09999	AZF2
														AT3G20250				1.05218	APUM5
														AT3G20810				1.38242	JMJ30
														AT3G20820				1.07663	AT3G20820
														AT3G21260				1.45996	GLTP3
														AT3G21370				5.15839	BGLU19
														AT3G23170				1.01281	AT3G23170
														AT3G23880				2.12112	AT3G23880
														AT3G27030				1.09969	AT3G27030
														AT3G30730				1.34046	AT3G30730
														AT3G42860				1.64923	AT3G42860
														AT3G46190				3.87912	AT3G46190
														AT3G48240				2.86371	AT3G48240
														AT3G48360				1.13496	BT2
														AT3G48580				4.60545	XTH11
														AT3G48630				1.96875	AT3G48630
														AT3G50310				2.84269	MAPKKK20
														AT3G51470				1.35134	AT3G51470
														AT3G56880				1.28276	AT3G56880
														AT3G63350				2.77151	HSFA7B
														AT4G00730				1.5443	ANL2
														AT4G01250				1.6088	WRKY22
														AT4G02280				3.03409	SUS3
														AT4G05070				1.17011	AT4G05070
														AT4G09780				1.84687	AT4G09780
														AT4G10250				5.8905	HSP22.0
														AT4G10860				2.81276	AT4G10860
														AT4G11110				1.71117	SPA2
														AT4G11140				1.70197	CRF1
														AT4G11393				10	AT4G11393
														AT4G11910				4.41736	SGR2
														AT4G17550				1.37962	AT4G17550
														AT4G17730				1.28606	SYP23
														AT4G18160				1.05412	TPK3
														AT4G18520				1.08201	PCMP-A2
														AT4G18660				2.79008	AT4G18660
														AT4G20170				1.40142	GALS3
														AT4G22460				10	AT4G22460
														AT4G25110				1.14634	AMC2
														AT4G25200				5.02916	HSP23.6
														AT4G26120				1.63895	AT4G26120
														AT4G26320				1.11994	AGP13
														AT4G26370				1.39557	AT4G26370
														AT4G27450				2.32047	AT4G27450
														AT4G28520				4.54668	CRC
														AT4G30370				1.56342	ATL14
														AT4G32770				1.75963	VTE1
														AT4G33145				1.73364	AT4G33145
														AT4G33730				1.02978	AT4G33730
														AT4G33770				1.19337	ITPK2
														AT4G35090				1.12169	CAT2
														AT4G36220				1.22932	CYP84A1
														AT4G36740				1.37759	HB-5
														AT4G36850				3.96342	AT4G36850
														AT4G36910				1.61932	CBSX1
														AT4G37580				2.28333	HLS1
														AT4G38810				1.1144	AT4G38810
														AT4G38932				1.3136	AT4G38932
														AT5G01300				4.01098	AT5G01300
														AT5G02180				2.58883	AVT1D
														AT5G02810				1.56773	APRR7
														AT5G02840				1.05488	RVE4
														AT5G03070				1.01499	IMPA9
														AT5G04010				4.95272	NSFBX
														AT5G04810				1.23054	PPR4
														AT5G07290				1.80941	ML4
														AT5G07360				2.66062	AT5G07360
														AT5G10370				1.964	AT5G10370
														AT5G11090				1.02274	AT5G11090
														AT5G13560				2.69929	AT5G13560
														AT5G16460				3.71682	SEI1
														AT5G17400				1.08478	ER-ANT1
														AT5G18130				1.32667	AT5G18130
														AT5G20110				1.30381	AT5G20110
														AT5G20820				1.3229	SAUR76
														AT5G21020				1.42012	AT5G21020
														AT5G21940				1.06262	AT5G21940
														AT5G22555				1.359	AT5G22555
														AT5G22560				2.36444	AT5G22560
														AT5G22920				1.09894	RZPF34
														AT5G23460				1.40873	AT5G23460
														AT5G24280				2.18747	GMI1
														AT5G24313				1.06358	AT5G24313
														AT5G24490				1.26024	AT5G24490
														AT5G25450				1.28246	QCR7-2
														AT5G26080				1.66074	AT5G26080
														AT5G39530				1.96647	AT5G39530
														AT5G40382				3.95308	AT5G40382
														AT5G42290				4.68627	AT5G42290
														AT5G43590				1.27951	AT5G43590
														AT5G44120				4.7236	CRA1
														AT5G44280				1.13042	ATRING1A
														AT5G44750				1.10235	REV1
														AT5G45830				4.42903	DOG1
														AT5G47740				1.13244	AT5G47740
														AT5G48160				2.17639	OBE2
														AT5G48430				2.44504	AT5G48430
														AT5G48850				1.51912	SDI1
														AT5G49450				2.73749	BZIP1
														AT5G49690				2.39774	UGT91C1
														AT5G50240				3.89931	PIMT2
														AT5G50770				4.16954	HSD6
														AT5G51740				1.06691	AT5G51740
														AT5G51910				1.4836	TCP19
														AT5G54165				2.0957	AT5G54165
														AT5G54170				1.01973	AT5G54170
														AT5G55970				1.29663	AT5G55970
														AT5G56910				2.35056	AT5G56910
														AT5G57345				1.20506	AT5G57345
														AT5G58070				1.33787	TIL
														AT5G60760				1.74885	AT5G60760
														AT5G62490				4.65689	HVA22B
														AT5G63030				1.88524	GRXC1
														AT5G63130				1.6214	AT5G63130
														AT5G64270				1.14894	AT5G64270
														AT5G65207				1.76901	AT5G65207
														AT5G66110				4.06292	HIPP27
														AT5G66400				4.69605	RAB18
														AT5G67190				1.56989	ERF010
														AT5G67480				1.17051	BT4
														AT1G01120				-1.18831	KCS1
														AT1G01340				-1.12888	CNGC10
														AT1G03620				-2.01618	AT1G03620
														AT1G03700				-1.54614	AT1G03700
														AT1G06620				-1.28626	AT1G06620
														AT1G13170				-1.28059	ORP1D
														AT1G14460				-1.40038	AT1G14460
														AT1G16400				-1.17824	CYP79F2
														AT1G17745				-2.09598	PGDH
														AT1G18590				-1.30308	SOT17
														AT1G23800				-1.19795	ALDH2B7
														AT1G24100				-1.2064	UGT74B1
														AT1G24280				-1.26329	G6PD3
														AT1G28390				-1.14218	AT1G28390
														AT1G33470				-1.11414	AT1G33470
														AT1G34340				-1.06933	AT1G34340
														AT1G45180				-1.03216	AT1G45180
														AT1G52790				-2.80382	AT1G52790
														AT1G53300				-1.16834	TTL1
														AT1G54960				-1.12959	ANP2
														AT1G55020				-1.15334	LOX1
														AT1G64390				-1.58504	AtGH9C2
														AT1G64760				-1.0234	AT1G64760
														AT1G66350				-1.55754	RGL1
														AT2G02990				-2.07203	RNS1
														AT2G16760				-1.06877	AT2G16760
														AT2G19660				-1.03625	AT2G19660
														AT2G23540				-1.74149	AT2G23540
														AT2G23700				-1.87641	AT2G23700
														AT2G25530				-1.0692	AT2G25530
														AT2G29970				-1.0952	SMXL7
														AT2G31790				-1.25958	UGT74C1
														AT2G35650				-1.48526	CSLA7
														AT2G36910				-1.04715	ABCB1
														AT2G41820				-1.1461	PXC3
														AT3G01670				-1.06459	AT3G01670
														AT3G02020				-1.18555	AK3
														AT3G03190				-1.06203	GSTF11
														AT3G07970				-2.16153	QRT2
														AT3G09940				-1.07309	MDAR3
														AT3G15950				-1.00341	NAI2
														AT3G19710				-1.227	BCAT4
														AT3G23160				-1.30964	AT3G23160
														AT3G25110				-1.16131	FATA
														AT3G32980				-1.02646	PER32
														AT3G48340				-1.36692	CEP2
														AT3G49410				-1.25236	AT3G49410
														AT3G49670				-1.06711	BAM2
														AT3G50050				-1.08039	AT3G50050
														AT3G57520				-1.03458	RFS2
														AT3G58650				-1.30026	AT3G58650
														AT3G58790				-1.12275	GAUT15
														AT4G01240				-1.3251	AT4G01240
														AT4G02290				-2.04938	AtGH9B13
														AT4G03415				-1.28367	AT4G03415
														AT4G04610				-1.47827	43556
														AT4G06744				-1.1181	AT4G06744
														AT4G09510				-1.01219	CINV2
														AT4G11280				-1.19903	ACS6
														AT4G12030				-1.2778	BASS5
														AT4G12540				-1.4812	AT4G12540
														AT4G15120				-1.1195	AT4G15120
														AT4G16807				-1.38696	AT4G16807
														AT4G18390				-1.89031	TCP2
														AT4G27400				-1.27239	AT4G27400
														AT4G30020				-1.04709	SBT2.6
														AT4G31500				-1.15415	CYP83B1
														AT4G35880				-1.01912	AT4G35880
														AT4G37380				-1.3646	ELI1
														AT5G01270				-1.02561	CPL2
														AT5G06900				-10	CYP93D1
														AT5G10170				-1.26181	IPS3
														AT5G12900				-1.34581	IRKI
														AT5G14200				-1.02091	IMDH3
														AT5G16690				-1.02112	ORC3
														AT5G23020				-1.40511	MAM3
														AT5G35430				-1.04272	AT5G35430
														AT5G37000				-1.00666	AT5G37000
														AT5G37010				-1.12236	AT5G37010
														AT5G41130				-1.40709	AT5G41130
														AT5G49520				-1.22416	WRKY48
														AT5G49660				-1.05902	CEPR1
														AT5G53190				-2.38573	SWEET3
														AT5G61480				-1.22118	TDR
														AT5G62550				-1.00109	AT5G62550
														AT5G62630				-1.53989	HIPL2
														AT5G64630				-1.05542	FAS2
														AT5G64700				-1.3594	AT5G64700
														AT5G67150				-1.01792	AT5G67150
